# Supplementary material for: Psychosocial Factors of Antenatal Anxiety and Depression in Pakistan: Is Social Support a Mediator?
Source: PLoS One. 2015 Jan 28;10(1):e0116510. doi: 10.1371/journal.pone.0116510 (PMC4309576; doi:10.1371/journal.pone.0116510)
Supplement: S1 Data — (CSV) [file pone.0116510.s001.csv]

Ethnicity	Education	Occupation	background	Household_Income	Duration_Marriage	Household_decision	People_living	Age	Age_Maternalnew	Pregnancy	Menstrual_history	Used_Plannig	LiveBirths	StillBirths	Smoking	Substance_abuse	Adverse_outcomes	Abortion	Fights_inlaws	Past_Psych	Family_psych	Child_death	Miscarriage	PArent_death	Husband_Death	Relationship_prob	Long_illness	other	Harrasment	Domestc_violence	Anxiety	Depression	AnxietyTri	DepressionTrie	AnxietyDi	DepressionDi	Social_Support	Children_total	Female_total	Male_total	Statement1	Statement2	Statement3	Statement4	Statement5	Statement6	Statement7	Statement8	Statement9
1	1	1	3	2	16	2	2	45	29	2	1	2	6	0	0	0	0	0	0	0	0	0	0	1	0	0	0	0	0	0	3	5	0	0	0	0	58	6	4	2	0	1	0	0	0	0	0	1	0
2	5	1	1	1	18	4	1	37	20	2	1	2	6	1	0	0	1	0	0	0	0	0	0	0	0	0	0	0	1	0	12	13	2	2	1	1	62	6	5	1	1	1	2	1	1	3	2	2	2
1	1	1	2	1	13	2	2	35	23	2	1	2	6	0	0	0	0	0	0	0	0	0	0	0	0	0	0	0	0	0	8	4	1	0	1	0	68	6	4	2	1	1	1	1	2	0	2	1	0
2	5	1	1	1	22	2	2	39	20	2	1	1	6	2	0	0	1	1	0	0	0	0	0	0	0	0	0	0	0	0	11	9	2	1	1	1	60	6	5	1	1	2	2	1	2	3	1	1	0
1	4	1	2	2	7	4	2	32	25	1	1	2	5	0	0	0	1	0	0	0	0	0	1	1	0	0	0	0	0	0	4	1	0	0	0	0	53	5	2	3	0	0	0	0	1	0	0	1	0
1	1	1	1	2	20	2	2	42	18	2	1	1	5	0	0	0	0	0	1	0	1	0	0	0	0	1	0	0	0	0	13	6	2	0	1	0	82	5	3	2	3	1	2	1	2	1	1	2	1
4	2	1	2	2	12	3	2	32	22	2	1	2	4	1	0	0	0	0	0	0	0	0	1	0	0	1	0	0	0	0	9	7	1	0	1	0	65	5	3	2	1	1	3	0	2	0	0	3	0
2	4	2	2	3	19	1	2	36	19	2	1	1	5	2	0	0	0	0	1	0	0	0	0	0	0	0	0	0	0	0	14	6	2	0	1	0	83	5	4	1	3	0	2	0	3	1	0	3	3
1	1	1	1	2	15	2	2	35	22	2	1	1	5	0	0	0	0	0	0	0	1	0	0	0	0	0	0	0	0	0	7	6	0	0	0	0	54	5	4	1	1	0	2	0	1	2	0	1	1
1	1	1	1	1	11	3	2	32	24	2	1	1	5	0	0	0	1	0	0	0	0	1	0	1	0	0	0	0	0	0	4	8	0	1	0	1	69	5	4	1	1	1	0	0	1	0	0	1	0
2	4	1	2	3	19	1	2	47	30	2	1	1	5	0	0	0	0	0	0	0	0	0	0	1	0	0	0	0	0	0	18	4	2	0	1	0	88	5	4	1	3	1	3	0	3	0	0	2	3
1	1	1	3	2	20	4	1	40	30	1	1	2	5	0	0	0	1	0	0	0	0	0	1	1	0	0	0	0	0	0	8	4	1	0	1	0	94	5	4	1	1	1	3	0	2	0	0	0	1
2	4	1	2	2	12	2	2	34	23	2	1	1	5	0	0	0	0	0	1	0	0	0	1	1	0	0	0	0	1	0	13	3	2	0	1	0	68	5	1	4	2	0	3	1	2	2	1	0	0
1	1	1	3	2	15	3	2	36	23	2	1	2	5	0	0	0	1	1	0	0	0	0	0	0	0	0	0	0	0	0	13	10	2	1	1	1	59	5	3	2	1	2	2	0	1	2	2	1	3
2	5	1	1	1	21	3	1	40	20	2	1	1	5	3	1	0	1	1	0	0	1	0	0	1	0	0	0	0	0	0	12	6	2	0	1	0	62	5	4	1	2	0	3	1	3	3	1	1	0
4	1	1	1	2	9	3	2	23	16	2	1	1	5	0	0	0	0	0	1	0	0	1	0	0	0	0	0	0	0	0	11	8	2	1	1	1	61	5	3	2	1	2	2	1	2	1	1	2	1
1	3	1	2	2	14	4	2	33	20	2	1	2	4	1	1	0	0	0	0	0	0	0	0	1	0	0	0	0	0	0	13	14	2	2	1	1	61	4	1	3	2	2	3	1	1	3	1	3	3
1	3	1	2	2	16	4	2	36	21	2	1	1	4	1	0	0	1	0	0	0	1	1	0	1	0	0	1	0	0	0	12	11	2	2	1	1	90	4	1	3	1	1	2	1	1	2	2	2	2
2	2	1	1	2	12	2	2	32	23	2	1	1	4	1	0	0	1	0	0	0	0	0	0	0	0	0	0	0	0	0	11	12	2	2	1	1	61	4	1	3	1	1	3	2	1	3	2	2	1
3	1	1	1	2	15	3	2	37	23	2	2	1	4	2	0	1	1	1	0	0	0	1	1	1	0	0	1	0	1	0	12	15	2	2	1	1	73	4	1	3	2	2	1	2	1	2	2	3	2
1	1	1	1	2	8	2	2	35	28	2	1	2	4	0	0	0	0	0	0	0	0	0	0	1	0	0	0	0	0	0	7	6	0	0	0	0	82	4	1	3	1	1	2	0	0	0	0	2	1
1	2	1	2	2	22	4	2	35	19	2	1	1	4	0	0	0	1	1	0	0	1	0	0	0	0	1	1	0	1	0	13	5	2	0	1	0	69	4	2	2	3	2	1	1	3	0	1	1	1
2	2	1	1	1	15	2	2	33	20	2	1	1	4	2	0	0	1	1	0	0	0	0	0	1	0	0	0	0	0	0	14	10	2	1	1	1	63	4	2	2	2	1	3	1	3	3	2	1	2
1	1	1	3	1	20	4	2	40	20	2	1	2	4	0	0	0	0	0	0	0	0	0	0	0	0	0	0	0	0	0	6	10	0	1	0	1	60	4	2	2	0	0	1	3	1	1	1	0	1
1	1	1	2	1	13	2	1	30	29.9	2	1	1	3	1	0	0	0	0	0	0	0	1	1	1	0	1	0	0	1	0	8	11	1	2	1	1	66	4	2	2	0	1	1	0	1	0	1	1	3
2	4	1	1	1	11	3	2	28	19	2	1	1	4	1	0	0	0	1	0	0	0	0	0	0	0	0	0	0	0	0	13	12	2	2	1	1	61	4	3	1	2	1	2	1	1	2	2	2	2
1	4	1	2	2	10	2	2	32	23	2	1	1	4		0	0	0	0	0	0	1	0	0	1	0	0	1	0	0	0	14	9	2	1	1	1	88	4	3	1	2	1	3	1	2	2	1	1	2
1	2	1	2	2	16	1	2	36	26	1	1	2	4		0	0	0	0	1	0	0	0	0	0	0	0	0	0	0	0	5	8	0	1	0	1	84	4	3	1	0	1	0	1	0	1	2	0	2
1	2	1	2	2	19	1	2	40	25	2	1	2	4	1	0	0	1	0	0	0	0	0	0	0	0	0	0	0	0	0	5	6	0	0	0	0	86	4	4	0	0	2	0	1	0	1	1	1	1
2	2	1	1	1	14	2	2	32	21	1	1	2	4	0	0	0	1	0	0	0	0	0	1	1	0	0	0	0	1	0	11	12	2	2	1	1	63	4	4	0	1	2	2	2	2	2	1	2	2
1	4	1	3	2	14	4	2	34	22	2	1	2	4	0	0	0	0	0	0	0	0	0	0	0	0	0	0	0	0	0	10	3	1	0	1	0	71	4	2	2	0	2	2	0	2	0	1	0	2
1	6	2	2	4	15	4	2	36	22	2	1	1	4		0	0	0	0	0	0	1	0	0	1	0	1	1	0	0	0	11	7	2	0	1	0	90	4	2	2	1	1	2	0	1	1	1	1	3
1	2	1	3	2	18	2	2	35	19	2	1	1	4	2	0	1	1	1	0	0	0	1	1	1	0	1	1	0	1	1	14	11	2	2	1	1	68	4	2	2	3	3	2	1	2	2	2	1	2
2	1	1	3	1	11	4	2	34	24	2	1	2	4	0	0	0	0	1	0	0	1	0	1	0	0	0	0	0	0	0	13	14	2	2	1	1	63	4	2	2	2	2	1	1	2	3	1	2	2
1	3	1	1	2	12	2	2	32	23	1	1	1	4	0	0	0	1	1	0	0	1	0	1	0	0	0	0	0	0	0	10	10	1	1	1	1	62	4	2	2	1	1	1	1	2	2	1	1	2
2	6	2	2	3	14	4	2	33	20	2	1	1	4	1	0	0	1	0	0	0	0	0	1	0	0	0	0	0	0	0	13	3	2	0	1	0	82	4	3	1	1	0	2	0	2	0	2	0	1
1	1	1	1	1	13	2	2	32	22	2	1	1	4	1	0	0	1	0	0	0	0	0	0	0	0	0	0	0	0	0	12	15	2	2	1	1	67	4	3	1	1	2	2	2	1	3	2	3	2
1	4	2	2	3	15	2	2	35	22	2	1	1	4	1	0	0	0	1	0	0	0	0	0	0	0	0	0	0	0	0	10	7	1	0	1	0	84	4	2	2	1	1	1	0	1	0	2	2	2
2	1	1	1	2	16	3	2	35	21	2	1	2	4	2	0	0	0	0	0	0	0	0	0	1	0	0	1	0	0	0	13	11	2	2	1	1	62	4	3	1	1	2	3	0	1	3	2	1	2
1	5	1	1	1	17	2	1	37	23	2	1	2	4	2	0	0	0	0	1	0	0	0	1	1	0	0	0	0	0	0	12	9	2	1	1	1	56	4	3	1	1	2	3	1	2	3	2	1	2
1	4	1	1	1	13	2	2	33	22	2	1	1	4	1	0	0	0	0	0	0	0	0	0	1	0	0	0	0	0	0	15	11	2	2	1	1	61	4	4	0	1	1	3	2	2	2	2	3	2
1	5	1	1	2	16	2	2	37	23	2	1	2	4	1	0	0	0	0	0	0	0	0	0	1	0	0	0	0	0	0	13	11	2	2	1	1	57	4	4	0	2	1	2	1	3	3	2	1	2
1	3	1	3	2	10	3	2	30	21	2	1	1	4	0	0	0	0	0	0	0	0	0	0	0	0	0	0	1	0	0	12	9	2	1	1	1	81	4	4	0	0	3	3	0	0	0	2	0	3
1	5	1	2	2	14	2	2	34	21	2	2	1	4	0	0	0	0	0	1	0	0	1	0	1	0	0	1	0	0	0	17	9	2	1	1	1	71	4	3	1	3	0	3	1	3	1	2	2	1
2	3	1	3	1	12	3	2	45	36	2	1	1	4	1	0	0	1	0	1	0	0	0	0	0	0	0	0	0	0	0	6	7	0	0	0	0	96	4	3	1	2	1	0	0	1	0	0	0	0
1	1	1	2	1	10	3	1	30	29.9	2	1	1	3	1	0	0	0	0	1	0	0	1	1	0	0	0	1	0	0	0	15	8	2	1	1	1	60	4	3	1	3	2	2	2	2	1	1	2	2
1	4	2	2	2	11	2	1	33	23	2	1	1	3	1	0	0	0	0	0	0	0	0	0	1	0	0	0	0	0	0	12	12	2	2	1	1	62	3	0	3	1	2	2	0	2	3	1	2	2
1	3	1	2	2	22	4	2	36	19	2	1	1	3	2	0	0	0	0	1	0	0	0	0	1	0	0	0	0	0	0	14	11	2	2	1	1	61	3	0	3	2	1	3	2	1	3	1	1	3
1	3	1	3	1	18	3	2	37	20	2	1	2	3	0	0	0	0	0	0	0	0	0	1	1	0	0	0	1	0	0	1	5	0	0	0	0	71	3	0	3	0	0	0	0	0	0	0	0	1
1	4	1	2	1	14	3	2	35	22	2	1	2	2	1	0	0	0	0	0	0	0	1	1	1	0	0	0	0	0	0	14	9	2	1	1	1	66	3	0	3	3	1	3	1	2	0	0	2	2
2	1	2	1	2	11	2	2	32	23	2	1	2	3	1	0	0	0	0	0	0	0	0	0	0	0	0	0	0	0	0	15	12	2	2	1	1	59	3	1	2	2	1	3	2	1	3	2	2	3
1	2	2	1	2	13	2	1	33	21	2	1	1	3	1	0	0	0	0	0	0	0	0	1	1	0	1	0	0	0	0	11	10	2	1	1	1	64	3	1	2	1	1	2	1	2	3	2	1	2
4	1	1	3	2	13	1	2	31	20	2	1	1	3	1	0	0	1	0	1	0	0	0	1	0	0	0	0	0	0	0	9	1	1	0	1	0	81	3	1	2	1	1	1	0	2	0	2	0	1
3	4	1	3	2	10	3	2	30	21	2	1	2	3	1	0	0	0	1	0	0	0	0	0	1	0	0	0	0	0	0	9	5	1	0	1	0	87	3	1	2	2	1	3	1	1	1	0	1	1
2	1	1	1	2	13	3	2	31	23	2	1	1	3	1	0	0	1	0	0	0	0	0	0	0	0	0	0	0	0	0	11	11	2	2	1	1	61	3	1	2	2	1	3	1	1	3	1	0	1
1	2	1	3	3	12	2	2	38	28	2	1	2	3		0	0	0	0	0	0	0	0	0	1	0	0	0	0	0	0	5	2	0	0	0	0	88	3	1	2	1	1	0	0	0	0	1	1	1
1	5	1	1	1	19	2	1	38	22	2	1	1	3	1	0	0	0	0	0	0	0	0	0	0	0	0	0	0	0	0	14	12	2	2	1	1	66	3	1	2	1	2	2	2	3	3	2	2	2
1	2	1	1	1	8	2	1	35	29	2	2	2	3	0	0	0	0	0	0	0	0	0	0	1	0	0	0	0	0	0	2	11	0	2	0	1	75	3	1	2	0	0	0	0	1	0	0	2	1
1	4	2	1	2	18	2	2	34	18	2	1	1	3	2	0	0	0	1	1	0	0	0	0	0	0	0	0	0	0	0	10	11	1	2	1	1	68	3	2	1	2	1	2	0	3	2	1	1	2
2	1	2	1	2	15	2	2	34	22	2	1	2	3	0	0	0	0	0	0	0	0	0	0	0	0	1	0	0	0	0	9	10	1	1	1	1	64	3	2	1	1	1	1	2	1	3	0	2	3
1	4	2	2	1	13	2	1	34	21	2	1	1	3	1	0	0	1	0	1	0	0	0	0	0	0	0	0	0	0	0	12	11	2	2	1	1	65	3	2	1	1	2	2	1	1	2	1	1	1
1	3	2	1	2	15	2	1	36	23	2	1	1	3	2	0	0	1	0	1	0	1	0	0	1	0	0	0	0	0	0	16	13	2	2	1	1	63	3	2	1	2	2	2	2	3	2	2	1	3
1	1	1	3	3	11	3	2	26	16	2	1	1	3	0	0	0	1	0	0	0	0	0	1	0	0	0	0	1	0	0	3	1	0	0	0	0	84	3	2	1	0	0	0	0	0	0	1	0	0
2	4	1	1	3	8	1	2	26	18.5	2	1	1	3		0	0	0	0	0	0	0	0	0	0	0	0	0	0	1	0	9	8	1	1	1	1	79	3	2	1	1	2	2	1	2	1	1	2	2
1	2	1	3	2	9	4	2	28	19	2	2	2	3	0	0	0	0	0	0	0	0	0	0	0	0	0	0	0	0	0	2	3	0	0	0	0	52	3	2	1	1	0	0	0	0	0	0	1	0
1	1	1	1	2	11	2	2	31	21	2	1	1	3	2	0	0	0	0	0	0	0	0	0	0	0	0	0	0	0	0	15	11	2	2	1	1	65	3	2	1	1	2	3	0	3	3	2	1	2
1	4	1	1	2	15	2	2	34	22	2	1	2	3	0	0	0	0	0	0	0	0	0	0	0	0	0	0	0	0	0	11	11	2	2	1	1	59	3	2	1	1	2	2	2	1	3	1	1	2
1	3	1	3	1	9	3	2	30	22	2	1	2	3	0	0	0	0	0	0	0	0	0	0	0	0	0	1	0	0	0	6	11	0	2	0	1	67	3	2	1	0	1	1	2	1	0	0	2	1
1	4	1	2	2	6	2	2	25	24.9	1	1	2	1	2	0	0	0	0	1	0	0	1	1	0	0	0	1	0	0	0	17	9	2	1	1	1	77	3	2	1	3	2	3	0	3	3	3	1	1
1	4	1	2	2	9	2	2	33	25	1	1	2	3	1	0	0	0	1	0	0	0	0	1	1	0	0	0	0	0	0	6	3	0	0	0	0	89	3	2	1	1	1	0	0	1	0	3	1	0
1	1	1	3	2	13	1	2	42	31	1	1	2	3	0	0	0	1	0	1	0	0	0	1	0	0	0	1	1	0	0	11	6	2	0	1	0	96	3	2	1	1	3	3	0	1	0	1	1	2
1	1	1	2	1	25	2	1	35	15	2	1	2	3	0	0	0	0	0	1	0	0	1	0	1	0	1	1	0	0	0	11	8	2	1	1	1	60	3	2	1	1	1	2	0	2	1	2	2	1
1	4	1	2	2	14	1	1	30	18	2	1	2	3	0	0	0	0	0	1	0	0	0	1	0	0	1	0	0	0	0	8	1	1	0	1	0	74	3	2	1	1	0	2	0	3	1	0	0	0
1	2	1	3	2	9	4	1	28	19	2	2	2	3	0	0	0	0	0	0	0	1	0	0	0	0	0	0	0	0	0	2	3	0	0	0	0	52	3	2	1	1	0	0	0	0	0	0	1	0
1	4	1	2	2	6	2	1	26	21	2	1	2	3	1	0	0	0	1	0	0	0	0	1	0	0	0	1	0	0	0	8	8	1	1	1	1	86	3	2	1	1	1	1	1	1	2	2	1	1
1	2	1	1	2	12	2	1	32	22	2	1	1	3	2	0	0	0	0	0	0	0	0	0	0	0	0	0	0	0	0	16	13	2	2	1	1	71	3	2	1	1	2	3	0	2	2	3	3	2
2	5	1	1	1	13	3	1	33	23	2	1	1	3	1	0	0	0	0	0	0	0	0	0	0	0	0	0	0	0	0	13	11	2	2	1	1	68	3	2	1	1	1	3	0	1	3	2	2	2
1	2	1	1	2	12	4	1	29	19	1	1	1	3	0	0	0	0	0	1	0	0	0	1	1	0	0	1	0	0	0	7	6	0	0	0	0	76	3	2	1	0	0	2	0	1	1	0	2	2
3	1	2	2	2	8	2	2	30	22.25	2	1	1	3	0	0	0	0	0	0	0	0	0	1	0	0	0	0	0	0	0	13	8	2	1	1	1	62	3	3	0	1	0	2	0	1	1	1	3	3
1	1	2	1	3	12	2	2	32	23	2	1	2	3	1	0	0	0	0	1	0	0	0	0	0	0	0	0	0	0	0	15	15	2	2	1	1	59	3	3	0	2	2	2	1	2	3	1	3	3
1	4	2	1	3	14	2	2	34	24	2	1	1	3	0	0	0	0	1	1	0	0	0	0	0	0	1	0	0	0	0	13	12	2	2	1	1	63	3	3	0	2	2	2	1	3	3	2	1	0
1	2	2	1	1	13	2	1	33	24	2	1	1	3	0	0	0	0	0	0	0	0	0	1	0	0	0	0	0	0	0	16	13	2	2	1	1	68	3	3	0	2	2	3	2	2	3	2	2	2
2	1	1	1	2	12	2	2	32	23	2	1	2	3	0	0	0	0	1	0	0	0	0	0	1	0	0	0	0	0	0	11	10	2	1	1	1	61	3	3	0	1	2	2	1	2	2	2	1	2
2	4	1	1	1	12	2	2	33	23	2	1	1	3	0	0	0	0	0	0	0	0	0	0	0	0	0	1	0	0	0	10	13	1	2	1	1	61	3	3	0	1	1	2	2	2	3	1	2	1
1	4	1	2	2	10	2	2	36	27	2	1	1	3		0	0	0	0	0	0	0	0	0	1	0	0	0	0	0	0	11	7	2	0	1	0	91	3	3	0	1	1	2	2	2	1	1	1	1
4	3	1	2	2	10	3	2	25	18	1	1	2	3	1	0	0	1	0	0	0	0	0	0	1	0	0	0	0	0	0	0	0	0	0	0	0	74	3	3	0	0	0	0	0	0	0	0	0	0
2	1	1	2	2	10	2	2	33	25	1	2	1	3	0	1	0	0	0	1	0	0	0	0	1	0	0	0	0	0	0	11	16	2	2	1	1	61	3	3	0	2	2	3	2	1	3	0	2	1
2	3	1	2	2	15	4	2	36	26	1	2	2	3	0	0	0	0	0	1	0	1	0	1	1	0	0	0	0	0	0	14	9	2	1	1	1	65	3	3	0	2	0	2	1	3	3	1	1	3
1	5	1	2	3	6	1	1	24	19	1	1	1	3		0	0	0	0	0	0	0	0	0	0	0	0	0	0	0	0	1	6	0	0	0	0	83	3	3	0	0	1	0	1	0	0	1	0	0
1	4	2	1	2	11	2	2	29	17	2	2	1	3	0	0	0	1	0	0	0	0	0	0	1	0	1	0	0	0	0	13	13	2	2	1	1	69	3	1	2	2	2	2	0	2	3	1	2	3
1	2	1	1	1	11	2	2	31	22	2	1	1	3	1	0	0	0	0	0	0	0	0	0	0	0	0	1	0	0	0	10	8	1	1	1	1	64	3	1	2	1	1	1	1	2	2	1	1	2
1	4	1	2	3	7	2	2	30	24	2	1	1	3	1	0	0	0	1	0	0	0	0	1	1	0	0	1	0	0	0	10	8	1	1	1	1	86	3	1	2	1	1	2	1	1	1	2	1	1
2	2	2	2	2	13	3	2	34	23	2	1	1	3	0	0	0	0	0	0	0	0	0	0	0	0	0	0	0	0	0	10	11	1	2	1	1	65	3	2	1	2	1	2	0	1	3	0	1	2
1	3	1	2	3	8	2	2	27	20	2	1	1	3	1	0	0	0	1	0	0	0	0	1	1	0	0	0	0	0	0	10	6	1	0	1	0	85	3	2	1	1	0	2	1	1	0	2	1	1
1	1	1	3	2	13	4	2	33	23	2	1	2	3	1	0	0	0	1	0	0	0	0	0	1	0	0	0	0	0	0	14	16	2	2	1	1	62	3	2	1	2	2	1	2	2	3	2	3	2
1	1	1	2	1	7	2	2	35	35	2	1	1	1	2	0	0	0	0	0	0	0	1	1	0	0	0	1	0	0	0	9	8	1	1	1	1	71	3	2	1	2	1	2	2	2	1	0	2	0
2	3	1	1	1	12	2	1	32	22	2	1	1	3	1	0	0	0	0	0	0	0	0	0	0	0	0	0	0	0	0	15	11	2	2	1	1	63	3	2	1	1	0	3	0	2	2	2	3	2
1	4	1	2	1	16	2	2	35	21	2	1	2	3	1	0	0	0	0	0	0	0	0	0	0	0	0	0	0	0	0	13	12	2	2	1	1	67	3	3	0	2	1	2	1	3	3	1	3	1
1	3	1	3	2	14	3	1	34	22	2	1	1	3	2	0	0	0	0	0	0	0	0	0	0	0	0	0	0	0	0	13	15	2	2	1	1	67	3	3	0	2	2	3	2	3	3	0	3	3
1	2	1	1	1	13	3	1	36	24	2	1	1	3	2	0	0	0	1	0	0	0	0	0	1	0	0	0	0	1	0	13	9	2	1	1	1	66	3	3	0	1	1	2	2	3	3	1	1	1
1	1	1	1	2	13	2	2	33	22	2	1	1	3	1	0	0	1	0	0	0	0	0	0	0	0	0	0	0	0	0	13	9	2	1	1	1	62	4	4	0	1	0	1	0	3	3	1	2	3
1	1	1	2	2	7	2	2	30	24	2	1	2	3	2	0	0	1	1	0	0	0	1	1	1	0	0	0	0	0	0	12	7	2	0	1	0	89	3	0	3	0	1	2	1	3	1	0	0	2
1	4	1	2	2	8	3	2	25	18	2	1	2	3	0	0	0	0	0	0	0	0	0	0	1	0	0	0	0	0	0	3	3	0	0	0	0	86	3	1	2	1	0	1	0	0	0	0	1	1
1	4	1	1	1	15	2	2	32	19	2	1	2	3	2	0	0	0	0	1	0	1	0	0	0	0	0	0	0	0	0	15	12	2	2	1	1	65	3	1	2	2	2	3	0	3	3	2	1	2
1	3	1	1	3	9	3	2	26	22	2	1	2	3	0	0	0	0	0	0	0	0	1	0	0	0	0	1	0	0	0	12	5	2	0	1	0	67	3	1	2	1	1	3	1	3	0	0	1	1
1	5	1	3	2	10	4	2	32	23	2	2	1	3		0	0	0	0	0	0	0	0	0	1	0	0	1	0	0	0	7	3	0	0	0	0	83	3	1	2	1	1	1	0	1	0	1	1	1
1	1	1	1	2	14	2	1	35	22	2	1	2	3	1	0	0	0	0	1	0	0	0	0	1	0	0	0	0	0	0	13	12	2	2	1	1	62	3	1	2	1	2	2	1	1	2	3	1	2
1	1	2	3	1	11	2	2	32	24	1	1	2	3	2	0	0	0	1	0	0	0	0	0	1	0	0	0	0	0	0	16	14	2	2	1	1	62	3	2	1	2	2	3	2	1	3	2	2	3
3	2	1	1	2	7	3	2	22	16	2	2	2	2	1	0	0	0	0	0	0	0	1	1	0	0	0	1	0	0	0	9	4	1	0	1	0	70	3	2	1	0	0	3	0	2	1	0	2	2
1	1	1	3	3	16	1	2	39	24	2	1	1	3	1	0	0	0	1	1	0	1	0	1	1	0	1	1	0	1	0	13	13	2	2	1	1	44	3	2	1	3	2	1	1	2	2	1	2	2
1	6	1	3	4	10	2	2	32	25	2	1	1	3	2	0	0	0	1	1	0	1	0	1	1	0	0	1	0	1	1	18	12	2	2	1	1	84	3	0	3	3	1	3	1	2	2	2	1	3
2	7	1	2	2	12	4	2	30	19	2	1	2	3	0	0	0	0	0	0	0	0	0	0	1	0	0	0	0	0	0	0	1	0	0	0	0	63	3	1	2	0	1	0	0	0	0	0	0	0
1	6	1	2	3	7	4	2	30	24	2	1	2	3	1	0	0	0	1	0	0	0	0	0	0	0	0	0	0	0	0	8	10	1	1	1	1	89	3	1	2	1	1	0	0	2	2	1	2	1
1	7	1	2	4	10	4	1	28	19	2	1	1	3		0	0	0	0	0	0	0	0	0	0	0	0	0	0	0	0	7	1	0	0	0	0	88	3	1	2	0	0	2	0	1	0	1	1	1
2	3	1	1	2	8	3	2	24	20	2	1	2	3		0	0	0	0	0	0	0	0	0	0	0	0	0	0	0	0	18	6	2	0	1	0	87	3	2	1	1	3	3	0	3	0	3	0	3
4	4	1	3	2	8	2	2	28	22	2	1	2	3	0	0	0	0	0	0	0	0	0	0	0	0	0	1	0	0	0	4	4	0	0	0	0	91	3	2	1	0	0	0	0	1	0	0	0	0
1	6	1	2	2	16	1	2	37	22	2	1	1	3	0	0	0	0	0	0	0	0	0	0	1	0	0	0	0	0	0	12	5	2	0	1	0	70	3	2	1	2	1	2	0	1	1	0	1	3
2	3	1	2	2	10	1	2	30	23	2	1	2	3		0	0	0	0	0	0	0	0	0	1	0	0	0	0	0	0	4	11	0	2	0	1	91	3	2	1	0	2	0	3	0	0	1	0	0
1	5	1	3	2	9	3	2	32	24	2	2	1	3	0	0	0	0	0	0	0	0	0	0	0	0	0	0	0	0	0	7	8	0	1	0	1	93	3	2	1	0	2	0	0	3	0	0	1	1
2	3	1	2	1	19	2	2	36	25	2	1	2	3	0	0	0	0	0	0	0	1	0	0	1	0	0	0	0	1	0	11	5	2	0	1	0	70	3	2	1	0	0	2	0	3	0	0	1	2
1	3	1	2	1	17	2	2	34	27	2	2	2	3	0	0	0	1	0	0	0	0	0	0	1	0	0	0	0	0	0	9	9	1	1	1	1	74	3	2	1	3	1	1	0	1	0	0	1	0
1	2	1	2	2	14	4	1	32	19	2	2	2	2	1	0	0	1	0	0	0	0	0	1	1	0	0	0	0	0	0	4	4	0	0	0	0	68	3	2	1	0	0	0	0	1	0	0	1	2
1	2	1	2	2	10	4	1	30	23	2	1	2	3	1	0	0	1	0	0	0	0	0	0	1	0	0	0	0	0	0	6	11	0	2	0	1	84	3	2	1	0	3	2	3	1	0	0	1	0
1	4	1	1	2	16	4	2	35	21	2	1	2	3	0	0	0	0	0	0	0	0	0	0	0	0	0	0	0	0	0	9	9	1	1	1	1	85	3	3	0	0	2	2	0	2	2	0	2	1
1	3	1	2	1	11	3	2	28	23	2	1	2	3	0	0	0	0	1	0	0	0	0	0	1	0	0	0	0	0	0	7	7	0	0	0	0	71	3	3	0	0	3	2	0	2	0	1	2	0
2	4	1	2	2	7	3	2	30	25	2	1	1	3	0	0	0	0	0	1	0	0	0	0	1	0	0	0	0	0	0	11	5	2	0	1	0	62	3	3	0	3	2	3	0	2	0	1	2	0
3	7	1	2	2	10	4	1	30	24	1	1	1	3	0	0	0	1	0	1	0	0	1	0	0	0	0	0	0	0	0	15	13	2	2	1	1	63	3	3	0	3	3	3	2	3	2	0	2	0
1	4	1	1	2	6	3	2	25	22	2	1	2	2	0	0	0	0	0	0	0	0	1	0	1	0	0	0	0	0	0	2	0	0	0	0	0	68	2	0	2	0	0	0	0	0	0	0	0	0
1	4	1	3	2	8	2	2	26	22	2	1	1	2	0	0	0	0	0	0	0	0	0	0	0	0	0	0	0	0	0	13	7	2	0	1	0	60	2	0	2	1	0	2	0	2	3	2	0	2
1	1	1	1	2	6	2	2	27	23	2	1	1	2	0	0	0	0	0	0	0	0	0	0	1	0	1	0	0	0	0	12	13	2	2	1	1	67	2	0	2	2	1	1	2	2	3	3	3	2
1	5	1	2	2	10	3	2	32	23	2	1	1	2	0	0	0	1	0	1	0	0	0	1	0	0	0	0	0	0	0	14	3	2	0	1	0	88	2	0	2	2	0	2	0	3	0	2	2	1
1	4	1	1	2	11	2	2	33	24	2	1	1	2	0	0	0	0	0	0	0	0	0	0	1	0	0	0	0	0	0	13	10	2	1	1	1	65	2	0	2	1	1	3	2	1	3	1	1	2
1	4	1	2	2	8	3	2	28	22	1	1	2	2	0	0	0	0	0	0	0	0	0	0	1	0	0	0	0	0	0	3	0	0	0	0	0	76	2	0	2	0	0	1	0	0	0	0	0	0
1	1	1	3	2	5	2	1	20	18	2	1	2	2	0	0	1	0	0	1	0	0	1	0	0	0	0	0	0	0	0	16	15	2	2	1	1	62	2	0	2	1	2	3	2	3	1	3	3	3
2	3	1	1	2	11	2	1	32	23	2	1	1	2	1	0	0	0	0	0	0	0	0	1	1	0	0	0	0	0	0	12	14	2	2	1	1	61	2	0	2	1	2	1	2	2	3	1	1	2
2	3	1	1	1	14	3	1	35	23	2	1	1	2	2	0	0	0	0	0	0	0	0	0	1	0	0	0	0	0	0	17	8	2	1	1	1	58	2	0	2	2	0	3	0	1	3	3	1	2
1	2	2	3	2	6	3	2	27	23	2	1	1	2	0	0	0	0	0	0	0	0	0	0	0	0	0	0	0	0	0	14	10	2	1	1	1	65	2	1	1	2	2	2	1	2	3	1	1	2
1	3	2	3	2	4	2	1	24	21	2	1	1	2	0	0	0	0	0	0	0	0	0	0	1	0	0	0	0	0	0	11	8	2	1	1	1	61	2	1	1	2	0	1	0	2	3	1	1	3
1	2	2	1	1	9	2	1	31	24	2	1	1	2	3	0	0	1	0	0	0	0	0	1	0	0	0	0	0	0	0	12	14	2	2	1	1	65	2	1	1	2	2	2	0	1	3	3	2	2
1	7	2	2	3	12	3	1	37	25	2	1	1	2		0	0	0	0	1	0	0	0	0	0	0	0	0	0	0	0	12	9	2	1	1	1	55	2	1	1	3	1	2	1	1	1	1	2	1
1	5	2	3	2	7	2	1	27	21.5	1	1	1	2	0	0	0	0	0	0	0	0	0	1	1	0	0	0	0	0	0	15	9	2	1	1	1	69	2	1	1	2	2	3	2	1	1	2	0	2
1	4	2	3	3	5	4	1	29	25	1	1	1	2		0	0	0	0	1	0	0	0	0	1	0	0	1	0	0	0	10	12	1	2	1	1	87	2	1	1	2	2	2	2	1	2	2	2	2
1	6	2	2	4	8	4	1	34	27	1	1	1	2		0	0	0	0	1	0	0	0	0	1	0	0	0	0	0	0	6	1	0	0	0	0	83	2	1	1	1	0	0	0	1	0	1	1	1
1	1	1	1	2	6	2	2	25	20	2	1	1	2	0	0	0	0	0	1	0	0	0	1	1	0	0	0	0	0	0	13	11	2	2	1	1	65	2	1	1	2	2	2	1	3	3	2	1	3
3	2	1	3	2	5	2	2	24	20	2	1	2	2		0	0	0	0	0	0	0	0	0	0	0	0	0	0	0	0	10	5	1	0	1	0	82	2	1	1	1	2	2	0	2	0	1	1	1
4	1	1	2	1	5	2	2	24	20	2	1	2	2	1	0	0	1	0	0	0	1	1	0	1	0	1	0	0	0	0	12	9	2	1	1	1	92	2	1	1	1	2	1	0	2	2	3	2	1
3	2	1	3	2	7	3	2	26	20	2	1	2	2		0	0	0	0	0	0	0	0	0	1	0	0	0	0	0	0	10	9	1	1	1	1	89	2	1	1	1	1	2	2	1	1	1	1	2
1	4	1	2	1	9	3	2	30	22	2	2	2	2	0	0	0	0	0	1	0	0	0	0	1	0	0	0	0	0	0	5	6	0	0	0	0	68	2	1	1	1	2	0	1	1	0	0	0	0
1	1	1	1	2	10	3	2	31	23	2	1	1	2	0	0	0	0	0	0	0	0	0	0	0	0	0	0	0	0	0	15	8	2	1	1	1	62	3	1	2	2	0	3	1	3	2	1	1	2
1	5	1	2	2	10	3	2	32	23	2	1	1	2	0	0	0	1	0	1	0	0	0	1	1	0	0	0	1	0	0	14	3	2	0	1	0	88	2	1	1	2	0	2	0	3	0	2	2	1
1	5	1	2	2	7	2	2	28	23	2	1	2	1	0	0	0	1	0	1	0	0	0	1	0	0	0	0	0	0	0	13	1	2	0	1	0	59	2	1	1	0	0	3	0	2	1	3	0	0
1	4	1	2	3	10	4	2	34	25	2	1	1	2		0	0	0	0	1	0	0	0	0	0	0	0	0	0	0	0	5	1	0	0	0	0	79	2	1	1	1	0	1	0	0	0	0	1	1
1	4	1	1	2	11	4	2	34	25	2	1	2	2	1	0	0	0	0	0	0	0	0	0	1	0	0	0	0	0	0	12	10	2	1	1	1	66	2	1	1	1	1	3	1	2	2	1	1	1
1	3	1	1	3	10	4	2	35	27	2	1	1	2		0	0	0	0	0	0	0	0	0	1	0	0	0	0	0	0	3	1	0	0	0	0	86	2	1	1	0	0	0	0	0	0	0	1	1
5	1	1	1	2	10	3	2	33	27	2	1	2	0	0	0	0	1	0	0	0	0	0	1	0	0	0	0	0	0	0	0	7	0	0	0	0	96	2	1	1	0	1	0	0	0	0	0	0	0
1	2	1	1	2	8	3	2	35	28	2	1	1	2	0	0	0	0	0	0	0	0	0	0	0	0	0	1	0	0	0	10	1	1	0	1	0	71	2	1	1	0	0	2	0	1	0	2	1	2
1	4	1	3	2	7	4	2	35	30	2	1	1	2	1	0	0	1	0	0	0	0	1	0	0	0	0	0	0	0	0	8	4	1	0	1	0	87	2	1	1	1	2	1	0	1	0	1	1	1
1	1	1	2	2	10	3	2	26	19	1	1	1	2	0	0	0	1	0	1	0	0	0	1	0	0	0	0	0	1	0	8	1	1	0	1	0	74	2	1	1	0	0	2	0	0	0	3	1	0
1	3	1	3	1	5	3	2	25	21	1	1	2	2	0	0	0	1	0	0	0	0	0	1	0	0	0	0	0	0	0	4	6	0	0	0	0	85	2	1	1	1	0	1	0	0	0	0	3	1
1	3	1	3	1	5	3	2	25	21	1	1	2	2	0	0	0	0	0	0	0	0	0	0	1	0	0	0	0	0	0	4	6	0	0	0	0	85	2	1	1	1	0	1	0	0	0	0	3	1
2	4	1	1	2	9	3	1	27	20	2	1	1	2	0	0	0	0	0	0	0	1	0	0	0	0	0	0	0	0	0	10	6	1	0	1	0	57	2	1	1	1	2	2	0	1	1	1	2	1
1	3	1	3	1	5	2	1	25	22	2	1	1	2	0	0	0	0	0	0	0	0	0	0	1	0	0	0	0	0	0	10	11	1	2	1	1	60	2	1	1	1	2	2	0	1	3	2	1	2
1	3	1	1	1	14	3	1	36	23	2	1	1	2	2	0	0	0	0	0	0	0	0	0	0	0	0	0	0	0	0	16	14	2	2	1	1	65	2	1	1	2	2	3	1	2	3	2	2	1
1	5	1	3	4	6	2	1	29	24	2	1	1	2	1	0	0	0	1	0	0	0	0	1	1	0	0	0	0	0	0	7	3	0	0	0	0	83	2	1	1	1	0	1	1	1	0	1	1	1
1	6	1	2	2	7	2	1	32	26	2	1	2	2	0	1	1	0	0	0	0	0	0	0	0	0	0	0	0	0	0	3	1	0	0	0	0	83	2	1	1	0	0	0	0	0	0	0	0	1
2	6	1	1	3	13	2	1	33	27	2	1	2	2		0	0	0	0	1	0	0	0	0	1	0	0	0	0	1	0	15	9	2	1	1	1	88	2	1	1	3	0	3	3	1	1	1	3	3
1	4	1	2	2	9	4	1	32	32	1	1	2	0	1	0	0	1	1	0	0	0	0	1	0	0	0	0	0	0	0	9	10	1	1	1	1	67	2	1	1	3	2	0	1	1	0	2	2	0
1	2	2	1	1	15	2	1	36	24	2	1	1	2	0	0	0	0	0	1	0	0	0	0	0	0	0	0	0	0	0	12	13	2	2	1	1	62	2	2	0	1	1	3	2	2	3	0	3	1
1	4	1	2	2	5	2	2	26	20	2	1	1	2	0	0	0	0	0	0	0	0	0	0	1	0	0	0	0	1	0	14	9	2	1	1	1	59	2	2	0	1	0	3	0	1	3	2	0	2
2	1	1	3	2	12	4	2	32	22	2	1	2	2	1	1	0	1	1	1	0	0	0	0	0	0	0	1	0	0	0	15	12	2	2	1	1	58	2	2	0	2	2	1	2	1	3	3	1	2
2	3	1	1	3	5	2	2	27	23	2	1	1	2	0	0	0	0	0	1	0	0	0	0	1	0	0	0	0	0	0	14	9	2	1	1	1	58	2	2	0	1	2	3	1	1	3	2	1	2
1	1	1	2	2	5	4	2	31	26	2	1	1	2		0	0	0	0	1	0	0	0	0	0	0	0	0	0	0	0	0	5	0	0	0	0	96	2	2	0	0	0	0	0	0	0	0	0	0
1	4	1	1	2	13	3	2	32	22	1	1	1	2	1	0	0	0	0	1	0	0	0	0	1	0	0	0	0	0	0	17	11	2	2	1	1	66	2	2	0	1	2	2	0	3	2	2	1	3
1	3	1	3	3	4	3	2	29	28.9	1	1	2	2	0	0	0	0	0	0	1	0	1	0	1	0	0	0	0	1	1	13	7	2	0	1	0	95	2	2	0	1	1	2	1	3	1	2	1	1
1	3	1	2	2	6	2	1	24	19	2	1	1	2	0	0	0	0	0	0	0	1	0	0	1	0	0	0	0	0	0	13	12	2	2	1	1	61	2	2	0	2	0	3	2	1	3	1	1	3
1	2	1	3	2	7	2	1	24	20	2	1	1	2	1	0	0	0	1	0	0	0	0	1	1	0	0	0	0	0	0	13	7	2	0	1	0	85	2	2	0	1	0	2	0	1	0	3	2	2
2	3	1	1	1	8	2	1	26	20	2	1	2	2	0	0	0	0	0	0	0	0	0	0	1	0	0	0	0	0	0	13	9	2	1	1	1	62	2	2	0	1	1	1	0	2	3	2	1	2
1	5	1	1	1	9	2	1	28	20	2	1	1	2	0	0	0	0	0	0	0	0	0	0	1	0	0	0	0	0	0	15	12	2	2	1	1	68	2	2	0	2	2	3	0	3	3	1	3	3
1	5	1	1	1	8	3	1	28	21	2	1	1	2	0	0	0	0	0	0	0	0	0	0	1	0	0	0	0	0	0	10	10	1	1	1	1	65	2	2	0	2	2	3	0	1	3	1	1	2
1	3	1	2	3	5	2	1	26	22	2	1	2	2		0	0	0	0	1	0	0	0	0	1	0	0	0	0	0	0	8	6	1	0	1	0	86	2	2	0	1	1	1	1	1	0	1	1	2
1	5	1	2	3	11	2	1	30	20	1	1	1	2	0	0	0	0	0	1	1	0	0	0	1	0	0	0	0	0	0	16	4	2	0	1	0	70	2	2	0	1	1	3	0	3	1	3	0	1
1	5	1	2	3	11	2	1	30	20	1	1	1	2	0	0	0	0	0	1	0	1	0	0	1	0	0	0	0	0	0	16	4	2	0	1	0	70	2	2	0	1	1	3	0	3	1	3	0	1
2	3	1	2	2	6	3	1	26	21	1	1	1	2	0	0	0	1	0	0	0	0	0	0	0	0	0	1	0	0	0	8	6	1	0	1	0	61	2	2	0	3	2	0	0	1	2	1	0	0
1	4	1	3	2	13	3	2	26	19	2	1	2	2	0	0	0	0	0	1	0	0	0	0	1	0	0	0	0	0	0	5	7	0	0	0	0	96	2	0	2	0	2	2	0	0	0	0	0	0
1	3	1	3	2	6	3	2	23	22.9	2	1	2	2	0	0	0	1	0	0	0	0	0	1	0	0	0	0	0	0	0	1	2	0	0	0	0	91	2	0	2	0	0	0	0	0	0	0	1	0
1	4	1	2	3	5	3	2	29	25.5	2	2	1	2	0	0	0	0	0	1	0	0	0	1	0	0	1	0	0	1	0	14	9	2	1	1	1	52	2	0	2	2	2	1	1	2	1	2	2	3
1	3	2	2	3	18	2	2	40	24	2	1	1	2	0	0	0	0	0	0	0	0	0	0	1	0	0	0	0	0	0	6	2	0	0	0	0	60	2	1	1	1	0	0	1	1	0	0	1	1
1	3	1	2	2	5	2	2	24	19	2	2	2	2		0	0	0	0	1	0	0	0	0	1	0	0	1	0	0	0	10	11	1	2	1	1	88	2	1	1	1	1	1	1	2	2	2	1	2
1	3	1	1	2	6	3	2	24	19	2	1	2	2	0	0	0	0	0	0	0	0	0	0	0	0	0	0	0	0	0	3	7	0	0	0	0	68	2	1	1	0	0	0	1	1	0	0	0	0
2	4	1	1	2	5	2	2	26	22	2	1	1	2	0	0	0	0	0	0	0	0	0	0	1	0	0	0	0	0	0	15	11	2	2	1	1	62	2	1	1	2	2	2	0	2	3	1	3	3
1	3	1	1	2	6	3	2	27	22	2	1	2	2	2	0	0	0	0	1	0	1	0	0	0	0	0	0	0	0	0	17	10	2	1	1	1	63	2	1	1	2	1	3	2	3	3	2	1	2
1	3	1	3	2	6	3	2	26	21	1	1	2	2	0	0	0	0	0	0	0	0	0	0	0	0	0	0	0	0	0	3	8	0	1	0	1	74	2	1	1	0	1	0	0	0	0	2	0	0
1	4	1	1	1	6	2	1	27	20	2	1	1	2	0	0	0	0	0	1	0	0	0	0	0	0	1	0	0	0	0	13	8	2	1	1	1	62	2	1	1	2	2	3	0	2	3	2	2	2
1	3	2	2	3	18	2	1	40	24	2	1	1	2	0	0	0	1	0	0	0	0	0	1	1	0	0	0	0	0	0	6	2	0	0	0	0	60	2	2	0	1	0	0	1	1	0	0	1	1
2	3	1	1	2	14	3	2	33	20	1	1	1	2	0	0	0	0	0	0	0	1	0	0	0	0	0	1	0	1	0	11	13	2	2	1	1	58	2	2	0	1	1	3	2	2	3	1	1	1
1	3	1	2	1	9	1	1	25	17	2	1	1	1	1	0	0	1	0	1	0	0	0	0	1	0	0	1	0	0	0	7	7	0	0	0	0	68	2	1	1	1	1	2	0	1	1	0	1	1
2	6	2	2	4	12	2	1	36	26	1	1	1	2		1	0	0	0	0	0	0	0	0	1	0	1	1	0	0	0	12	7	2	0	1	0	82	2	0	2	1	1	2	1	1	2	2	1	2
2	4	1	1	2	6	3	2	25	22	2	1	2	2		0	0	0	0	0	0	0	0	0	0	0	0	0	0	0	0	7	5	0	0	0	0	93	2	0	2	0	0	0	0	0	0	3	0	0
7	5	1	2	2	8	3	2	30	25	2	2	2	3	1	0	0	1	1	0	1	1	1	1	0	0	0	0	0	0	0	15	9	2	1	1	1	93	2	0	2	3	2	3	1	2	1	1	1	2
1	6	1	2	4	10	2	2	30	22	1	1	1	2		0	0	0	0	0	0	0	0	0	1	0	0	0	0	0	0	4	5	0	0	0	0	91	2	0	2	1	0	0	1	1	0	0	1	1
1	3	1	1	1	5	2	1	23	19	2	1	1	2	0	0	0	1	0	0	0	0	0	1	1	0	0	0	0	0	0	5	2	0	0	0	0	68	2	0	2	1	0	1	0	1	0	0	1	0
1	4	2	3	3	8	3	2	32	26	1	1	1	2		0	0	0	0	1	0	0	0	0	1	0	1	0	0	1	1	10	7	1	0	1	0	86	2	1	1	1	1	2	1	2	1	2	1	1
1	1	1	1	1	6	1	2	26	22	2	2	2	2	0	0	0	0	0	1	0	0	0	0	0	0	1	1	0	1	1	8	4	1	0	1	0	68	2	1	1	2	1	0	0	1	0	1	1	2
1	4	1	3	1	7	3	2	27	22	2	1	2	2	0	0	0	0	0	0	0	0	0	0	1	0	0	0	0	0	0	3	0	0	0	0	0	83	2	1	1	0	0	0	0	0	0	0	0	0
1	6	1	2	2	4.5	4	2	34	30.5	2	1	2	2	0	0	0	1	0	0	0	0	1	1	1	0	0	0	0	0	0	14	7	2	0	1	0	59	2	1	1	3	1	2	0	2	0	2	2	2
1	2	1	2	2	9	2	1	25	20	2	1	1	2	0	0	0	1	0	1	0	0	0	1	0	0	0	0	0	0	0	8	1	1	0	1	0	91	2	1	1	0	0	0	0	1	0	3	1	1
1	5	1	3	3	10	2	1	30	21	2	1	2	2		0	0	0	0	0	0	0	0	0	0	0	0	0	0	0	0	11	11	2	2	1	1	86	2	1	1	1	2	1	1	2	2	2	3	0
2	5	1	1	2	8	2	1	28	22	2	1	1	2	0	0	0	0	0	0	0	0	0	1	1	0	0	0	0	0	0	12	12	2	2	1	1	62	2	1	1	2	1	2	0	1	3	1	1	2
1	1	1	1	2	6	2	1	21	17	1	2	2	2		0	0	0	0	0	0	0	0	0	0	0	0	0	0	0	0	9	8	1	1	1	1	81	2	1	1	1	1	2	0	2	2	1	1	1
1	4	1	3	1	10	4	1	29	22	1	1	2	2	1	0	0	1	0	0	0	0	0	1	1	0	0	0	0	0	0	9	1	1	0	1	0	94	2	1	1	1	0	3	0	2	0	0	1	0
1	4	1	3	1	10	4	1	29	22	1	1	2	2	1	0	0	1	0	0	0	0	0	1	1	0	0	0	0	0	0	9	1	1	0	1	0	94	2	1	1	1	0	3	0	2	0	0	1	0
2	4	1	3	1	10	2	2	31	23	2	1	1	2	3	0	0	0	0	1	0	0	0	0	0	0	0	0	0	0	0	11	11	2	2	1	1	66	2	2	0	2	1	1	0	2	3	2	2	1
2	4	1	2	2	8	3	2	25	19	1	1	1	2	0	0	0	0	0	0	0	0	0	0	0	0	0	0	0	0	0	12	6	2	0	1	0	71	2	2	0	3	2	2	0	0	0	0	2	3
1	5	1	1	1	6	2	1	29	22	2	1	1	2	0	0	0	0	0	0	0	0	0	0	1	0	0	0	0	1	0	12	14	2	2	1	1	68	2	2	0	1	1	2	1	1	3	2	2	2
2	5	1	1	2	6	2	1	27	23	2	1	1	2	0	0	0	0	0	0	0	0	0	0	0	0	0	0	0	0	0	15	12	2	2	1	1	65	2	2	0	2	1	1	0	3	2	2	1	1
1	4	1	2	1	4	3	1	24	22.5	1	1	2	2	0	0	0	0	0	0	0	0	1	0	0	0	0	0	0	0	0	7	2	0	0	0	0	68	2	2	0	1	0	0	0	0	0	3	1	0
1	6	1	2	2	9	3	1	50	45	1	1	2	2	0	0	0	1	0	0	0	0	0	1	0	0	0	0	0	0	0	2	3	0	0	0	0	96	2	2	0	0	1	0	0	0	0	0	1	0
1	3	2	1	1	6	2	2	22	18	2	1	1	1	0	0	0	0	0	1	0	0	0	0	1	0	0	0	0	0	0	16	10	2	1	1	1	65	1	0	1	2	2	3	1	3	3	2	2	3
1	4	2	1	2	7	2	2	27	22	2	1	1	1	1	0	0	0	0	0	0	1	0	0	1	0	0	0	0	0	0	11	9	2	1	1	1	59	1	0	1	2	1	3	1	2	3	1	3	0
2	2	2	2	1	6	2	2	27	22	1	1	1	1	0	0	0	0	0	0	0	0	0	0	1	0	0	0	0	0	0	15	10	2	1	1	1	63	1	0	1	2	0	2	0	3	3	1	3	2
1	4	2	1	2	4	2	1	23	20	2	1	1	1	0	0	0	0	0	0	0	0	0	0	0	0	0	0	0	0	0	14	10	2	1	1	1	62	1	0	1	1	0	3	0	2	3	1	2	2
1	7	2	2	3	10	1	1	32	23	1	1	1	1	1	0	0	0	1	1	0	0	0	1	0	0	0	0	0	1	0	15	13	2	2	1	1	89	1	0	1	2	2	3	2	2	1	2	3	2
1	4	1	3	2	6	3	2	26	22	1	1	2	1	0	0	0	0	0	0	0	0	0	0	1	0	0	0	0	0	0	2	1	0	0	0	0	93	1	0	1	0	0	0	0	0	0	0	1	1
1	4	1	2	1	3	3	2	22	20	2	3	3	1	0	0	0	0	0	0	0	0	0	0	0	0	0	0	0	0	0	5	2	0	0	0	0	96	1	0	1	0	1	1	0	0	0	0	1	1
2	2	1	1	1	15	2	2	34	20	2	1	1	1	1	0	0	0	0	0	0	0	0	0	0	0	0	0	0	0	0	13	11	2	2	1	1	62	1	0	1	2	1	1	2	3	3	2	2	2
1	4	1	2	3	5	3	2	25	21	2	1	2	1	1	0	0	0	1	0	0	0	0	1	0	0	0	0	0	0	0	11	5	2	0	1	0	81	1	0	1	1	2	1	0	1	0	2	1	3
1	3	1	3	2	8	2	2	26	21	2	1	1	1	0	0	0	0	0	0	0	0	0	0	0	0	0	0	0	0	0	13	7	2	0	1	0	68	1	0	1	1	0	2	0	2	3	2	0	2
1	2	1	3	2	5	3	2	25	22	2	1	1	1	0	0	0	0	0	0	0	0	0	0	0	0	0	0	0	0	0	11	10	2	1	1	1	66	1	0	1	2	0	2	1	1	2	0	3	3
1	2	1	1	2	5	3	2	25	22	2	1	1	1	0	0	0	0	0	0	0	0	0	1	0	0	0	0	0	0	0	12	13	2	2	1	1	70	1	0	1	2	1	2	2	1	3	0	2	2
2	3	1	2	2	6	2	2	26	22	2	1	1	1	1	0	0	0	0	0	0	0	0	1	1	0	0	0	0	0	0	13	7	2	0	1	0	64	1	0	1	2	1	2	1	1	2	2	1	3
1	2	1	2	1	5	2	2	26	22	2	1	1	1	0	0	0	0	0	1	0	1	0	0	0	0	0	0	0	0	0	15	11	2	2	1	1	65	1	0	1	1	2	2	1	2	3	3	2	2
1	5	1	1	2	9	3	2	28	22	2	1	1	1	0	0	0	0	0	0	0	0	0	1	1	0	0	0	0	0	0	12	8	2	1	1	1	57	1	0	1	2	1	3	1	1	1	1	1	2
1	4	1	1	2	3	2	2	24	22.5	2	1	2	1	0	0	0	0	0	0	0	0	0	0	0	0	0	0	0	0	0	3	5	0	0	0	0	73	1	0	1	0	0	1	0	0	0	0	2	0
2	2	1	1	1	6	2	2	27	23	2	1	2	1	0	0	0	0	0	1	0	0	0	0	0	0	0	0	0	0	0	13	10	2	1	1	1	61	1	0	1	1	0	2	1	3	3	2	2	2
1	5	1	2	3	5	3	2	27	24	2	1	2	1		0	0	0	0	0	0	0	0	0	0	0	0	0	0	0	0	6	1	0	0	0	0	90	1	0	1	0	0	0	0	1	0	3	0	2
2	1	1	1	1	9	2	2	31	25	2	1	1	1	0	0	0	0	0	1	0	0	0	0	1	0	0	1	0	0	0	9	13	1	2	1	1	60	1	0	1	1	2	1	0	3	3	1	2	2
1	4	1	1	2	3.5	2	2	26	26	2	1	2	0	1	0	0	0	0	0	0	0	0	1	0	0	0	0	0	0	0	10	5	1	0	1	0	84	1	0	1	1	0	3	0	1	1	0	1	1
1	4	1	2	2	9	3	2	34	27	2	1	1	1	2	0	0	0	0	0	0	0	0	0	0	0	0	0	0	0	0	13	13	2	2	1	1	63	1	0	1	2	2	3	0	2	3	1	2	3
2	3	1	3	2	4	3	2	21	18	1	1	1	1	0	0	0	0	1	0	0	0	0	0	0	0	0	0	0	0	0	8	13	1	2	1	1	63	1	0	1	1	2	1	1	1	3	1	2	2
1	4	1	3	1	5	3	2	23	18	1	1	1	1	0	0	0	0	0	1	0	0	0	0	1	0	0	0	0	0	0	3	1	0	0	0	0	68	1	0	1	0	0	0	0	0	0	0	1	1
1	1	1	2	2	4	2	2	22	19	1	1	2	1	1	0	0	1	0	1	0	0	1	0	0	0	0	0	1	0	0	1	4	0	0	0	0	82	1	0	1	0	0	0	0	0	0	0	1	0
2	1	1	2	2	5	2	2	24	21	1	1	1	1	0	0	0	0	0	0	0	0	0	0	0	0	0	0	0	0	0	13	13	2	2	1	1	63	1	0	1	2	0	2	0	1	3	1	2	3
1	3	1	3	2	6	3	2	26	22	1	1	2	1	0	0	0	0	0	0	0	0	0	0	1	0	0	0	0	0	0	2	1	0	0	0	0	93	1	0	1	0	0	0	0	0	0	0	1	1
1	2	1	2	1	5	1	1	23	19	2	1	1	1	0	0	0	1	0	0	0	0	0	0	0	0	0	0	0	0	0	7	8	0	1	0	1	74	1	0	1	1	1	2	0	2	1	0	3	0
2	3	1	2	2	7	2	1	25	19	2	1	1	1	0	0	0	0	0	0	0	0	0	0	0	0	1	0	0	0	0	15	14	2	2	1	1	66	1	0	1	2	2	2	0	3	3	3	1	2
1	4	1	1	1	6	2	1	25	20	2	1	2	1	0	0	0	0	0	0	0	0	0	1	1	0	0	0	0	1	0	13	12	2	2	1	1	62	1	0	1	2	1	2	1	2	3	1	2	1
1	3	1	2	2	2	2	1	23	21	2	1	1	1		0	0	0	0	0	0	0	0	0	0	0	0	0	0	0	0	5	1	0	0	0	0	84	1	0	1	1	0	1	0	1	0	0	1	1
2	4	1	1	1	3	2	1	24	21	2	1	1	1	0	0	0	0	0	1	0	0	0	0	0	0	0	0	0	0	0	9	10	1	1	1	1	66	1	0	1	1	1	1	1	2	3	1	1	2
1	2	1	1	2	7	2	1	24	22	2	1	2	1	0	0	0	0	0	0	0	1	0	0	0	0	0	1	0	0	0	12	12	2	2	1	1	63	1	0	1	1	1	2	2	1	3	1	2	2
1	4	1	2	3	2	4	1	25	24	2	1	2	1		0	0	0	0	1	0	0	0	0	1	0	0	0	0	0	0	8	3	1	0	1	0	84	1	0	1	1	1	2	0	0	0	1	1	1
1	5	1	2	2	2	2	1	24	24	1	1	2	0	0	0	0	1	0	0	0	0	0	1	0	0	0	0	0	0	0	9	4	1	0	1	0	70	0	0	0	3	1	1	0	2	0	0	2	0
1	7	1	2	2	9	2	1	37	37	1	1	1	0	1	0	0	0	0	1	0	0	0	1	1	0	0	1	0	0	0	8	3	1	0	1	0	77	1	0	1	1	1	2	1	3	0	0	1	0
1	3	2	1	1	5	2	2	21	17	2	1	1	1	0	0	0	0	0	0	0	0	0	0	1	0	0	0	0	0	0	15	8	2	1	1	1	69	1	1	0	1	1	3	1	3	3	2	2	3
1	5	2	1	3	6	2	2	26	22	2	1	2	1	1	0	0	0	1	1	0	0	0	0	0	0	1	0	0	1	0	4	11	0	2	0	1	95	1	1	0	0	1	1	3	0	1	3	3	0
1	4	2	1	1	6	2	2	26	22	2	1	1	1	0	0	0	0	0	0	0	0	0	0	1	0	0	0	0	0	0	14	12	2	2	1	1	62	1	1	0	2	1	3	2	2	3	0	1	2
1	5	2	2	2	5	3	2	25	23	2	1	2	1		0	0	0	0	1	0	0	0	0	1	0	0	1	0	1	0	13	7	2	0	1	0	88	1	1	0	2	1	2	2	2	0	2	0	1
1	5	2	2	2	5	1	2	26	23	2	1	2	1		1	1	0	0	1	0	0	0	0	0	0	0	0	0	0	0	10	10	1	1	1	1	87	1	1	0	1	2	1	1	1	1	2	2	2
1	5	2	2	2	4	2	2	26	24	2	1	2	1		0	0	0	0	1	0	0	0	0	0	0	1	0	0	0	0	12	9	2	1	1	1	91	1	1	0	2	1	2	1	2	3	2	1	1
2	3	2	1	2	6	3	1	27	22	2	1	1	1	1	0	0	0	0	0	0	0	0	1	0	0	0	0	0	0	0	11	15	2	2	1	1	65	1	1	0	1	2	3	0	1	3	1	3	2
1	7	2	2	4	5	3	1	30	26	1	1	1	1		0	0	0	0	0	0	1	0	0	0	0	0	0	0	0	0	10	7	1	0	1	0	70	1	1	0	1	2	2	1	1	0	2	1	1
2	2	1	2	2	4	2	2	21	19	2	1	1	1	0	0	0	0	0	1	0	0	0	0	1	0	0	0	0	0	0	11	10	2	1	1	1	67	1	1	0	1	1	1	1	2	3	2	1	2
1	1	1	2	1	2	2	2	21	19.5	2	1	2	1	0	0	0	0	0	1	0	0	0	0	1	0	0	0	0	0	0	6	4	0	0	0	0	68	1	1	0	0	0	1	0	1	0	0	3	1
2	1	1	1	1	6	3	2	23	20	2	1	1	1	0	0	0	0	0	0	0	0	0	0	1	0	0	0	0	0	0	10	11	1	2	1	1	60	1	1	0	1	2	3	1	1	3	2	0	1
1	2	1	2	1	6	2	2	24	20	2	1	1	1	0	0	0	0	0	0	0	0	0	0	1	0	0	0	0	0	0	13	13	2	2	1	1	63	1	1	0	2	2	1	1	2	3	1	2	2
1	3	1	3	2	5	2	2	25	20	2	1	1	1	0	0	0	0	0	0	0	0	0	0	0	0	0	0	0	0	0	11	10	2	1	1	1	69	1	1	0	1	0	2	0	2	3	0	0	2
2	3	1	2	2	8	3	2	26	20	2	1	2	1	0	0	0	0	0	0	0	0	0	0	0	0	0	0	0	0	0	16	9	2	1	1	1	67	1	1	0	1	0	3	1	2	3	3	1	2
1	2	1	1	1	5	2	2	25	21	2	1	1	1	0	1	0	0	0	0	0	0	0	0	0	0	0	0	0	1	0	10	9	1	1	1	1	61	1	1	0	2	0	1	1	1	1	2	3	3
1	2	1	1	2	7	2	2	25	21	2	1	1	1	0	0	0	1	0	0	0	0	0	1	0	0	0	0	0	0	0	16	12	2	2	1	1	65	1	1	0	2	1	3	1	3	3	3	2	2
2	3	1	2	2	5	2	2	24	22	2	1	2	1	0	0	0	0	0	1	0	0	0	0	0	0	0	0	0	0	0	8	16	1	2	1	1	67	1	1	0	1	2	2	2	2	3	1	2	1
2	3	1	1	1	4	2	2	24	22	2	1	1	1	0	0	0	0	0	0	0	0	0	0	1	0	0	0	0	0	0	14	9	2	1	1	1	57	1	1	0	1	1	3	0	2	2	2	2	2
1	3	1	3	2	4	4	2	25	22	2	1	1	1	1	0	0	0	0	0	0	0	0	0	1	0	0	0	0	0	0	15	13	2	2	1	1	63	1	1	0	1	1	2	2	3	3	2	2	3
2	2	1	1	1	10	3	2	28	22	2	1	1	1	1	0	0	0	0	0	0	0	0	0	1	0	0	0	0	0	0	10	14	1	2	1	1	66	1	1	0	1	1	3	1	1	3	1	3	1
2	2	1	3	1	5	4	2	25	23	2	1	1	1	0	0	0	0	1	0	0	0	0	0	0	0	0	0	0	0	0	12	11	2	2	1	1	59	1	1	0	2	2	2	0	3	1	2	1	2
2	4	1	2	1	7	2	2	29	23	2	1	1	1	1	0	0	0	0	0	0	0	0	0	1	0	0	1	0	0	0	13	12	2	2	1	1	62	1	1	0	2	2	3	0	2	2	2	2	2
1	4	1	2	2	2.5	3	2	29	27.5	2	1	2	1	0	0	0	0	0	1	0	0	0	0	0	0	0	0	0	0	0	7	11	0	2	0	1	67	1	1	0	1	1	2	1	1	0	1	1	1
2	4	1	2	1	3	3	2	27	25	1	1	2	0	1	0	0	1	0	1	0	0	0	0	1	0	0	0	0	0	0	7	8	0	1	0	1	70	1	1	0	1	0	1	1	1	0	0	2	1
1	3	1	2	1	3	3	2	17	15	1	1	2	1	0	0	0	1	0	1	0	0	0	1	0	0	0	0	0	0	0	17	12	2	2	1	1	40	1	1	0	0	3	3	3	3	3	2	0	3
1	1	1	1	2	5	3	2	23	20	1	1	2	1	0	0	0	1	0	1	0	0	0	1	0	0	0	0	0	0	0	3	3	0	0	0	0	96	1	1	0	0	0	0	0	0	0	0	0	1
1	1	1	1	2	5	3	2	23	20	1	1	2	1	0	0	0	1	0	1	0	0	0	1	0	0	0	0	0	0	0	3	3	0	0	0	0	96	1	1	0	0	0	0	0	0	0	0	0	1
2	2	1	1	2	5	3	2	25	22	1	1	1	1	0	0	0	0	0	0	0	0	0	0	0	0	0	0	0	0	0	11	7	2	0	1	0	63	1	1	0	2	0	2	1	1	2	2	1	2
1	4	1	1	2	5	2	1	24	20	2	1	1	1	0	0	0	0	0	0	0	0	0	0	1	0	1	0	0	0	0	13	11	2	2	1	1	64	1	1	0	2	1	2	0	3	3	1	2	2
1	4	1	1	1	5	2	1	24	20	2	1	1	1	0	0	0	0	0	0	0	0	0	1	0	0	1	0	0	0	0	10	9	1	1	1	1	59	1	1	0	2	1	3	1	1	3	1	2	1
2	4	1	2	3	1	2	1	22	21	2	1	2	1		0	0	0	0	0	0	0	0	0	1	0	0	0	0	0	0	9	8	1	1	1	1	84	1	1	0	2	0	1	2	1	1	1	1	2
1	1	1	2	1	6	2	1	26	21	2	1	1	1	0	0	0	0	0	1	0	0	0	0	1	0	0	0	0	1	1	14	6	2	0	1	0	64	1	1	0	3	1	0	0	3	0	3	1	1
1	4	1	2	3	2	2	1	24	22	2	1	2	1		0	0	0	0	1	0	0	0	0	0	0	0	0	0	0	0	12	6	2	0	1	0	87	1	1	0	1	0	2	1	1	1	1	1	3
1	3	1	1	2	6	2	1	25	22	2	2	2	1	0	0	0	0	0	0	0	0	0	0	1	0	0	0	0	0	0	10	12	1	2	1	1	61	1	1	0	1	1	3	2	1	2	1	2	2
1	4	1	2	1	5	2	1	26	23	2	1	2	1	1	0	0	1	0	1	0	1	0	1	1	0	0	0	0	0	0	12	10	2	1	1	1	60	1	1	0	1	0	2	0	1	3	1	1	3
2	3	1	2	2	5	2	1	27	23	2	1	1	1	0	0	0	0	0	1	0	0	0	0	0	0	0	0	0	0	0	8	9	1	1	1	1	62	1	1	0	1	1	1	1	2	2	1	2	1
1	5	1	1	3	7	2	1	30	27	2	1	2	1		0	0	0	0	0	0	0	0	0	1	0	0	0	0	0	0	4	10	0	1	0	1	88	1	1	0	1	1	0	1	1	0	0	3	0
1	1	1	2	2	3	2	1	30	28	2	1	2	1		0	0	0	0	0	0	0	0	0	0	0	0	0	0	0	0	10	12	1	2	1	1	88	1	1	0	1	1	2	1	2	1	0	2	2
1	5	1	2	2	10	2	1	35	33	2	2	1	1	0	0	0	0	0	1	0	0	0	0	0	0	0	0	0	0	0	4	2	0	0	0	0	96	1	1	0	0	0	0	0	1	0	0	0	0
3	1	1	2	2	10	2	1	25	15	1	2	2	1	5	0	0	1	1	0	0	0	1	1	1	0	0	0	0	0	0	19	11	2	2	1	1	63	1	1	0	3	0	3	1	3	2	1	3	3
1	4	1	2	1	4	3	1	24	22	1	1	2	1	0	0	0	0	0	0	0	0	0	0	0	0	0	0	0	0	0	14	14	2	2	1	1	65	1	1	0	2	2	3	1	2	3	1	3	2
1	6	1	2	2	7	4	1	31	26	1	1	2	1	0	0	0	1	0	0	0	0	0	1	1	0	0	0	0	0	0	11	7	2	0	1	0	80	1	1	0	0	1	2	0	3	0	2	3	1
1	6	1	2	2	6	4	1	31	26	1	1	1	1	0	0	0	1	0	1	0	0	0	1	0	0	0	0	0	0	0	8	6	1	0	1	0	91	1	1	0	1	1	2	0	3	0	0	3	1
1	5	1	2	2	6	4	1	31	26	1	1	1	1	0	0	0	1	0	1	0	0	0	1	0	0	0	0	0	0	0	8	6	1	0	1	0	91	1	1	0	1	1	2	0	3	0	0	3	1
1	3	1	2	1	5	3	1	30	27	1	1	1	1	0	0	0	0	0	0	0	0	0	0	1	0	0	0	0	0	0	12	4	2	0	1	0	69	1	1	0	1	0	2	0	2	0	1	1	2
1	1	1	3	1	1	3	1	30	29.9	1	1	2	1	0	0	0	0	0	0	0	0	1	0	0	0	0	1	0	0	1	13	5	2	0	1	0	73	1	1	0	1	1	2	0	2	1	2	0	2
1	5	1	3	2	4	3	1	34	32	1	1	2	1	0	0	0	0	0	0	0	0	0	0	1	0	0	0	1	0	0	11	6	2	0	1	0	62	1	1	0	2	2	2	0	2	1	2	1	1
1	1	1	1	2	11	3	2	31	25	2	1	1	1	0	0	0	0	1	0	0	1	0	0	1	0	0	0	0	0	0	14	9	2	1	1	1	63	2	2	0	2	0	3	0	3	3	1	0	2
1	6	2	3	3	5	2	1	26	24	2	1	2	1		0	0	0	0	1	0	0	0	0	0	0	0	0	0	0	0	11	7	2	0	1	0	87	1	0	1	3	1	2	1	3	1	0	2	1
1	3	2	2	2	10	2	1	28	23	1	1	1	1	1	1	0	1	0	1	0	1	1	0	1	0	0	1	0	0	0	12	9	2	1	1	1	85	1	0	1	1	2	2	1	1	1	2	1	2
1	5	1	2	2	3	3	2	18	16	2	1	2	1	0	0	0	0	0	1	0	1	0	0	0	0	0	0	1	0	0	6	7	0	0	0	0	91	1	0	1	1	3	0	0	1	0	0	1	1
1	5	1	2	2	3	3	2	18	17	2	1	2	1	0	0	0	0	0	1	0	1	0	0	0	0	0	1	0	0	0	6	7	0	0	0	0	91	1	0	1	1	3	0	0	1	0	0	1	1
1	3	1	3	2	3	3	2	20	18	2	1	2	1	0	0	0	0	0	0	0	0	0	0	0	0	0	0	0	0	0	0	1	0	0	0	0	96	1	0	1	0	0	0	0	0	0	0	0	0
1	3	1	3	2	3	3	2	20	18	2	1	2	1	0	0	0	0	0	0	0	0	0	0	0	0	0	0	0	0	0	0	1	0	0	0	0	96	1	0	1	0	0	0	0	0	0	0	0	0
1	5	1	2	1	4	3	2	25	23.5	2	1	2	1	0	0	0	0	0	0	0	0	0	1	0	0	0	0	0	0	0	6	2	0	0	0	0	73	1	0	1	1	0	2	1	0	0	0	0	0
1	3	1	2	1	3	3	2	25	25	2	1	2	0	0	0	0	0	0	1	0	0	0	1	0	0	1	0	0	1	1	8	10	1	1	1	1	60	0	0	0	1	3	1	3	2	1	1	0	0
1	3	1	1	2	3	3	2	25	25	2	1	2	0	1	0	0	1	0	0	0	0	0	0	1	0	0	0	0	0	0	7	9	0	1	0	1	74	1	0	1	1	2	2	0	1	0	1	1	0
1	5	1	3	2	5	3	2	28	26	2	1	2	1	0	0	0	0	0	1	0	0	0	0	0	0	0	0	0	0	0	5	4	0	0	0	0	94	1	0	1	0	1	0	0	0	0	0	3	2
1	3	1	3	1	3	3	2	28	27	2	1	2	1	0	0	0	1	0	1	1	0	0	1	0	0	0	1	0	0	0	10	8	1	1	1	1	43.8260869565217	1	0	1	2	0	2	0	2	1	0	2	1
1	5	1	3	2	4	2	2	32	30.5	2	1	2	1	0	0	0	0	0	0	0	1	0	1	0	0	0	0	0	0	0	4	5	0	0	0	0	68	1	0	1	1	1	1	1	1	0	0	1	0
2	5	1	2	2	18	4	2	36	34	2	1	2	1	0	0	0	1	0	0	1	0	0	1	1	0	0	1	0	0	0	10	5	1	0	1	0	71	1	0	1	2	1	1	0	1	0	2	2	1
1	4	1	2	2	3	3	2	25	23	1	2	2	1	0	0	0	0	0	0	0	0	0	1	0	0	0	1	0	0	0	6	6	0	0	0	0	71	1	0	1	0	0	1	0	0	0	0	2	3
1	3	1	2	2	5	3	2	26	23	1	2	1	1	0	0	0	0	0	0	0	0	0	1	0	0	0	0	0	0	0	9	1	1	0	1	0	73	1	0	1	1	0	2	0	1	0	0	1	1
1	4	1	2	1	7	2	2	29	24	1	1	2	1	0	0	0	0	0	0	0	0	0	0	0	0	0	0	0	0	0	3	1	0	0	0	0	72	1	0	1	1	0	0	0	0	0	0	0	0
1	1	1	3	2	13	2	2	45	33	1	1	2	1	5	0	0	1	0	0	0	0	0	1	1	0	0	0	0	0	0	0	3	0	0	0	0	96	1	0	1	0	0	0	0	0	0	0	0	0
1	2	1	1	2	4	2	1	23	22	2	1	2	1	0	0	0	0	0	0	0	0	0	1	0	0	0	0	0	0	0	2	8	0	1	0	1	73	1	0	1	0	0	0	0	0	0	0	2	0
1	4	1	3	2	4	2	1	24	21	1	1	2	1	0	0	0	0	0	1	0	0	0	0	1	0	1	0	0	0	0	13	10	2	1	1	1	59	1	0	1	2	2	3	0	1	3	1	1	2
1	3	1	3	2	4	2	1	25	22	1	1	2	1	0	0	0	0	0	1	0	0	0	0	0	0	0	0	0	0	0	6	2	0	0	0	0	95	1	0	1	0	1	0	0	3	0	0	1	0
1	6	1	2	2	5	4	2	26	22	1	1	2	1	0	0	0	0	0	0	0	0	0	0	1	0	0	0	0	0	0	8	7	1	0	1	0	69	1	1	0	0	1	1	0	1	0	2	1	1
2	2	1	2	1	5	2	2	21	19.5	2	1	2	1	1	0	0	1	0	0	0	0	0	0	0	0	0	0	0	0	0	3	9	0	1	0	1	95	1	1	0	0	2	0	0	2	2	1	1	0
2	3	1	1	1	6	2	2	25	22	2	1	1	1	0	0	0	0	0	1	0	0	0	0	1	0	0	0	0	0	0	15	11	2	2	1	1	63	1	1	0	2	1	2	2	2	3	3	1	2
2	3	1	2	2	11	2	2	33	24	2	1	1	1	0	0	0	0	0	0	0	0	0	0	0	0	0	0	0	0	0	10	13	1	2	1	1	59	1	1	0	1	2	2	2	2	2	2	2	1
1	6	1	2	1	4	3	2	28	26.5	2	1	2	1	0	0	0	0	0	1	0	0	0	0	1	0	1	0	0	1	1	7	5	0	0	0	0	68	1	1	0	0	2	2	0	0	0	2	2	1
1	2	1	2	1	4	3	2	35	33	2	1	2	1	0	0	0	0	0	0	0	0	0	1	0	0	0	0	0	0	0	9	7	1	0	1	0	73	1	1	0	1	0	1	0	3	0	0	1	1
1	4	1	3	2	6	2	2	26	22	1	1	2	1	0	0	0	0	0	0	0	0	0	0	0	0	0	0	0	0	0	4	3	0	0	0	0	91	1	1	0	0	0	0	1	1	0	0	1	0
1	4	1	3	2	6	2	2	26	22	1	1	2	1	0	0	0	0	0	0	0	0	0	0	0	0	0	0	0	0	0	4	3	0	0	0	0	91	1	1	0	0	0	0	1	1	0	0	1	0
1	5	1	2	2	5	4	2	26	22	1	1	2	1	0	0	0	0	0	0	0	0	0	0	1	0	0	0	0	0	0	8	7	1	0	1	0	69	1	1	0	0	1	1	0	1	0	2	1	1
2	4	1	2	2	3	3	2	26	24	1	1	2	1	0	0	0	0	0	0	0	0	0	0	1	0	0	1	0	0	0	6	4	0	0	0	0	71	1	1	0	0	1	1	0	3	0	0	3	0
1	2	1	3	1	5	3	2	26	24	1	1	2	1	0	0	0	1	0	0	0	0	0	1	1	0	0	0	0	0	0	5	2	0	0	0	0	71	1	1	0	0	0	0	0	1	0	2	1	0
1	2	1	3	1	5	3	2	26	24	1	1	2	1	0	0	0	1	0	0	0	0	0	1	0	0	0	0	0	0	0	5	2	0	0	0	0	72	1	1	0	0	0	0	0	1	0	2	1	0
2	3	1	2	1	4	3	2	25	24.9	1	1	2	1	1	0	0	1	1	0	0	0	1	0	0	0	0	0	0	0	0	0	4	0	0	0	0	83	1	1	0	0	0	0	0	0	0	0	3	0
1	3	1	2	3	2	2	1	21	19	2	2	2	1		0	0	0	0	0	0	0	0	0	0	0	0	1	0	0	0	12	8	2	1	1	1	87	1	1	0	1	1	2	1	1	1	2	1	2
2	4	1	2	1	3	3	1	22	20	2	1	2	1	0	0	0	0	0	0	0	0	0	0	0	0	0	0	0	0	0	5	2	0	0	0	0	73	1	1	0	1	0	0	0	1	0	0	2	0
1	4	1	1	3	8	4	1	27	23	2	1	2	1		0	0	0	0	0	0	0	0	0	0	0	0	0	0	0	0	9	11	1	2	1	1	84	1	1	0	1	1	2	1	3	2	0	2	0
1	5	1	2	2	2	2	1	24	23.6	2	1	2	1		0	0	0	0	0	0	0	0	0	0	0	0	0	0	0	0	13	9	2	1	1	1	92	1	1	0	1	3	1	2	3	0	0	0	2
1	3	1	2	2	18	2	1	40	25	2	1	2	1		0	0	0	0	0	0	0	0	0	1	0	0	0	0	0	0	2	2	0	0	0	0	83	1	1	0	0	0	0	0	0	0	0	0	0
1	1	1	3	2	4	2	1	25	21	1	1	2	1	0	0	0	0	0	0	0	0	0	0	0	0	0	0	0	0	0	3	4	0	0	0	0	73	1	1	0	0	0	0	0	0	0	0	1	0
1	1	1	3	2	4	2	1	25	21	1	1	2	1	0	0	0	0	0	0	0	0	0	0	0	0	0	0	0	0	0	3	4	0	0	0	0	73	1	1	0	0	0	0	0	0	0	0	1	0
1	4	1	1	2	3	2	1	26	24	1	1	2	1	1	0	0	0	1	0	0	0	0	1	1	0	0	0	0	0	0	6	4	0	0	0	0	84	1	1	0	0	1	0	1	1	1	2	1	1
1	4	1	2	2	6	4	1	28	26	1	1	2	1	0	0	0	1	0	0	0	0	0	1	0	0	0	0	1	0	0	4	3	0	0	0	0	96	1	1	0	0	0	1	0	0	0	0	0	0
2	6	2	2	3	4	3	1	36	36	1	1	2			0	0	0	0	0	0	0	0	0	0	0	0	0	0	0	0	6	4	0	0	0	0	86	0	0	0	1	0	2	1	1	0	0	2	0
1	1	2	3	2	1	2	2	18	18	2	1	2	0	0	0	0	0	0	0	0	0	0	0	1	0	0	0	0	0	0	10	10	1	1	1	1	65	0	0	0	2	2	1	1	1	3	1	2	2
1	1	2	1	1	3	2	2	18	18	2	1	1	0	0	0	0	0	0	1	0	0	0	0	0	0	0	0	0	0	0	12	8	2	1	1	1	61	0	0	0	1	1	2	1	1	1	3	3	2
1	2	2	1	2	2	2	2	21	21	2	1	2	0	0	0	0	0	0	0	0	0	0	0	0	0	0	0	0	0	0	8	13	1	2	1	1	67	0	0	0	1	2	2	0	1	3	2	1	1
1	4	2	1	1	2	2	2	22	22	2	2	1	0	0	0	0	0	0	0	0	0	0	1	0	0	0	0	0	0	0	13	12	2	2	1	1	71	0	0	0	1	2	2	0	3	3	2	3	2
1	3	2	1	2	4	2	2	23	23	2	1	2	0	1	0	0	0	0	0	0	0	0	0	1	0	1	1	0	0	0	11	9	2	1	1	1	67	0	0	0	1	0	2	0	2	3	2	1	1
1	6	2	2	3	1	3	2	24	24	2	1	2			0	0	0	0	0	0	0	0	0	1	0	0	0	0	0	0	10	6	1	0	1	0	85	0	0	0	1	0	2	0	1	0	1	3	2
2	4	2	1	1	4	2	2	25	25	2	1	1	0	0	0	0	0	0	0	0	1	0	0	1	0	0	0	0	0	0	12	12	2	2	1	1	64	0	0	0	2	1	2	2	2	3	0	1	1
2	4	2	1	1	5	2	2	25	25	1	1	1	0	0	0	0	0	0	0	0	0	0	0	0	0	1	0	0	0	0	14	9	2	1	1	1	65	0	0	0	2	1	3	1	2	2	0	2	2
1	3	2	3	1	3	2	1	21	21	2	2	1	0	0	0	0	0	0	0	0	0	0	0	1	0	0	0	0	0	0	9	11	1	2	1	1	58	0	0	0	1	2	2	0	2	2	1	1	2
1	2	2	1	2	4	2	1	21	21	2	1	1	0	0	0	0	0	0	1	0	0	0	1	0	0	0	0	0	0	0	13	11	2	2	1	1	63	0	0	0	2	0	2	0	2	3	1	1	2
1	3	2	1	2	3	2	1	22	22	2	1	1	0	0	0	0	0	0	0	0	0	0	0	0	0	0	0	0	0	0	11	15	2	2	1	1	60	0	0	0	1	2	2	1	3	3	1	2	0
1	6	2	2	3	1	1	1	27	27	2	1	2			0	0	0	0	0	0	0	0	0	1	0	0	0	0	0	0	14	14	2	2	1	1	84	0	0	0	1	2	3	3	2	3	0	0	2
2	7	2	2	3	.75	4	1	27	27	1	1	2	0	0	0	0	0	0	0	0	0	0	0	0	0	0	1	0	0	0	7	2	0	0	0	0	74	0	0	0	1	0	0	0	1	0	2	1	1
1	5	1	3	2	3	3	2	26	26	1	1	2	0	0	0	0	0	0	0	0	0	0	0	0	0	0	0	0	0	0	6	3	0	0	0	0	81	0	0	0	0	3	2	0	0	0	0	0	1
1	2	1	2	1	1.25	3	2	18	18	2	1	2	0	0	0	0	1	0	0	0	0	0	1	0	0	0	0	0	0	0	4	0	0	0	0	0	71	0	0	0	0	0	0	0	0	0	0	0	1
1	4	1	1	2	.5	3	2	18	18	2	1	2	0	0	0	0	0	0	0	0	0	0	0	0	0	0	0	0	0	0	4	3	0	0	0	0	75	0	0	0	0	0	0	0	0	0	0	3	1
1	4	1	2	1	2	4	2	19	19	2	2	2	0	0	0	0	0	0	0	0	0	0	0	0	0	0	0	0	0	0	8	4	1	0	1	0	76	0	0	0	1	1	2	0	1	0	0	1	1
1	3	1	1	1	1	2	2	19	19	2	1	1	0	0	0	0	0	0	0	0	0	0	0	0	0	0	0	0	0	0	8	11	1	2	1	1	66	0	0	0	1	2	1	0	1	3	1	1	0
1	1	1	1	2	2	2	2	19	19	2	1	2	0	0	0	0	0	0	0	0	0	0	0	1	0	0	0	0	0	0	16	12	2	2	1	1	62	0	0	0	2	1	3	1	2	3	3	2	3
7	4	1	2	1	1	3	2	20	20	2	1	2	0	0	0	0	0	0	0	0	0	0	0	0	0	0	0	0	0	0	7	6	0	0	0	0	71	0	0	0	1	1	1	0	3	0	0	2	0
1	4	1	2	2	1	3	2	20	20	2	1	2	0	0	0	0	0	0	0	0	0	0	0	0	0	0	0	0	0	0	1	6	0	0	0	0	75	0	0	0	0	1	1	0	0	0	0	3	0
1	2	1	1	1	1	2	2	20	20	2	1	2	0	0	0	0	0	0	0	0	0	0	0	1	0	1	1	0	0	0	12	11	2	2	1	1	62	0	0	0	2	1	2	1	3	3	1	2	1
1	1	1	1	1	2	2	2	20	20	2	1	1	0	0	0	0	0	0	1	0	0	0	0	0	0	0	0	0	0	0	13	10	2	1	1	1	57	0	0	0	1	1	3	1	3	3	1	2	2
1	4	1	2	2	6	3	2	21	21	2	1	2	0	0	0	0	0	0	0	0	0	0	0	0	0	0	0	0	0	0	6	3	0	0	0	0	72	0	0	0	3	0	1	0	0	0	0	1	0
1	2	1	1	1	3	3	2	21	21	2	1	1	0	0	0	0	0	0	0	0	0	0	0	0	0	0	0	0	0	0	12	13	2	2	1	1	61	0	0	0	2	2	3	0	1	3	1	1	3
1	2	1	1	2	4	2	2	21	21	2	1	1	0	0	0	0	0	0	0	0	0	0	0	0	0	0	0	0	0	0	12	11	2	2	1	1	56	0	0	0	2	0	2	2	1	3	2	1	2
1	2	1	1	1	4	3	2	21	21	2	1	2	0	0	0	0	0	0	0	0	0	0	0	0	0	0	1	0	0	0	13	11	2	2	1	1	67	0	0	0	2	1	2	1	2	2	2	2	2
1	1	1	1	2	2	4	2	21	21	2	1	1	0	0	0	0	0	0	0	0	1	0	1	0	0	0	0	0	0	0	11	9	2	1	1	1	62	0	0	0	2	1	3	1	2	3	0	2	2
1	4	1	2	1	1	3	2	22	22	2	1	2			0	0	0	0	0	0	0	0	0	0	0	0	0	0	0	0	15	8	2	1	1	1	89	0	0	0	0	2	3	3	2	0	3	0	3
5	1	1	1	2	1	3	2	22	22	2	1	2	0	0	0	0	0	0	0	0	0	0	0	0	0	0	0	0	0	0	5	3	0	0	0	0	78	0	0	0	0	0	0	0	0	0	0	0	2
1	4	1	2	2	2	3	2	22	22	2	1	2	0	0	0	0	1	0	0	0	0	0	1	1	0	0	0	1	0	0	1	1	0	0	0	0	86	0	0	0	0	0	0	0	0	0	0	0	0
1	4	1	2	1	2	3	2	22	22	2	1	2	0	0	0	0	0	0	0	0	0	0	0	0	0	0	1	0	0	0	9	3	1	0	1	0	72	0	0	0	2	1	1	0	1	0	1	1	1
1	4	1	1	1	3	3	2	22	22	2	1	1	0	0	0	0	0	0	0	0	0	0	0	0	0	0	0	0	0	0	11	10	2	1	1	1	67	0	0	0	1	1	3	1	1	3	2	1	0
2	2	1	1	2	2	2	2	22	22	2	1	1	0	0	0	0	0	0	0	0	0	0	0	1	0	0	0	0	0	0	13	13	2	2	1	1	60	0	0	0	1	1	2	2	2	3	3	2	2
1	2	1	1	2	5	2	2	22	22	2	1	1	0	1	0	0	0	0	1	0	0	0	0	1	0	0	0	0	0	0	10	11	1	2	1	1	62	0	0	0	2	2	3	0	1	2	1	2	2
1	2	1	1	2	4	2	2	22	22	2	1	1	0	1	0	0	0	0	0	0	0	0	0	0	0	0	0	0	0	0	16	10	2	1	1	1	62	0	0	0	2	1	3	1	3	3	2	1	2
1	3	1	1	2	3	2	2	22	22	2	1	2	0	0	0	0	0	0	0	0	0	0	1	1	0	0	0	0	1	0	12	13	2	2	1	1	64	0	0	0	1	0	2	1	2	3	2	2	1
1	2	1	3	1	2	2	2	22	22	2	1	2	0	0	0	0	0	0	0	0	0	0	0	0	0	0	0	0	1	0	17	12	2	2	1	1	64	0	0	0	2	2	3	1	2	3	2	1	2
1	1	1	1	1	2	2	2	22	22	2	1	1	0	0	0	0	0	0	0	0	0	0	0	1	0	0	0	0	0	0	9	11	1	2	1	1	60	0	0	0	1	2	1	0	2	3	1	2	1
2	2	1	3	1	2	4	2	22	22	2	1	1	0	0	0	0	0	0	0	0	0	0	0	1	0	0	0	0	0	0	14	10	2	1	1	1	63	0	0	0	2	2	3	0	3	3	2	1	2
2	3	1	1	2	3	2	2	22	22	2	1	2	0	0	0	0	0	0	0	0	0	0	0	0	0	0	0	0	0	0	12	9	2	1	1	1	60	0	0	0	2	2	2	1	2	3	1	2	2
2	3	1	1	2	2	2	2	22	22	2	1	2	0	0	0	0	0	0	1	0	0	0	1	1	0	0	0	0	0	0	13	9	2	1	1	1	62	0	0	0	2	0	2	2	3	2	1	1	2
1	1	1	1	2	4	3	2	23	23	2	1	2	0	0	0	0	0	0	0	0	0	0	0	1	0	0	0	0	0	0	10	14	1	2	1	1	63	0	0	0	1	1	2	2	2	3	0	3	3
1	1	1	2	2	3	2	2	23	23	2	1	1	0	0	0	0	0	0	0	0	0	0	0	0	0	0	0	0	0	0	16	12	2	2	1	1	59	0	0	0	2	1	3	2	2	3	2	1	3
1	1	1	1	1	3	2	2	23	23	2	1	2	0	0	0	0	0	0	1	0	0	0	0	0	0	0	0	0	0	0	11	11	2	2	1	1	63	0	0	0	2	1	2	0	1	3	1	1	2
1	4	1	1	1	.75	3	2	23	23	2	1	2	0	0	0	0	0	0	0	0	0	0	0	0	0	0	0	0	0	0	11	10	2	1	1	1	60	0	0	0	3	1	2	1	2	0	0	2	1
2	3	1	1	2	4	2	2	23	23	2	2	2	0	0	0	0	0	0	0	0	1	0	0	0	0	0	0	0	0	0	15	14	2	2	1	1	64	0	0	0	2	2	2	2	2	2	2	3	3
1	3	1	1	2	4	2	2	23	23	2	1	2	0	0	0	0	0	0	0	0	0	0	0	1	0	0	0	0	0	0	12	10	2	1	1	1	61	0	0	0	1	1	3	1	3	3	1	1	1
1	6	1	1	2	1.5	3	2	24	24	2	2	1			0	0	0	0	1	0	0	0	0	0	0	0	0	0	0	0	9	9	1	1	1	1	87	0	0	0	3	1	0	3	2	1	1	1	1
2	5	1	3	2	.75	3	2	24	24	2	1	2	0	0	0	0	0	0	0	0	0	0	0	1	0	0	0	0	0	0	7	2	0	0	0	0	73	0	0	0	1	0	1	0	1	0	0	1	1
1	5	1	2	2	3	3	2	24	24	2	2	2	0	0	0	0	0	0	0	0	0	0	0	0	0	0	0	0	0	0	0	1	0	0	0	0	90	0	0	0	0	0	0	0	0	0	0	1	0
2	1	1	1	2	3	2	2	24	24	2	1	1	0	0	0	0	0	0	0	0	1	0	0	1	0	0	0	0	0	0	13	11	2	2	1	1	64	0	0	0	3	1	2	1	1	3	2	2	3
1	2	1	1	3	6	2	2	24	24	2	1	1	0	0	0	0	0	0	0	0	0	0	0	0	0	0	0	0	0	0	11	9	2	1	1	1	59	0	0	0	1	1	1	1	1	3	1	1	2
1	4	1	2	3	1	3	2	25	25	2	1	2			0	0	0	0	0	0	0	0	0	0	0	0	0	0	0	0	2	6	0	0	0	0	90	0	0	0	0	0	0	0	1	2	1	1	0
2	6	1	1	2	1	3	2	25	25	2	1	2			0	0	0	0	0	0	0	0	0	1	0	0	0	0	0	0	10	6	1	0	1	0	85	0	0	0	1	0	2	0	1	1	0	1	2
1	2	1	2	1	1	3	2	25	25	2	1	1	0	0	0	0	0	0	0	0	0	0	0	0	0	0	0	0	0	0	7	12	0	2	0	1	70	0	0	0	0	0	2	0	0	3	2	3	0
1	2	1	1	1	4	2	2	25	25	2	2	2	0	0	0	0	0	0	1	0	0	0	0	0	0	0	0	0	0	0	14	13	2	2	1	1	63	0	0	0	2	1	3	1	3	3	2	2	2
2	2	1	3	1	3	4	2	25	25	2	1	1	0	0	0	0	0	0	0	0	0	0	0	1	0	0	0	0	0	0	14	10	2	1	1	1	63	0	0	0	2	2	3	0	2	3	2	3	3
3	2	1	3	2	7	2	2	26	26	2	2	1		1	0	1	0	1	0	0	0	0	0	0	0	0	0	0	1	0	10	6	1	0	1	0	88	0	0	0	1	1	2	0	2	1	1	1	1
1	6	1	2	2	5	3	2	28	28	2	1	2	0	0	0	0	1	0	1	1	0	0	1	1	0	0	0	0	0	0	5	16	0	2	0	1	71	0	0	0	0	3	3	1	1	3	0	3	1
1	2	1	3	2	9	3	2	28	28	2	1	2	0	0	0	0	1	0	1	0	0	0	1	1	0	0	0	0	0	0	4	12	0	2	0	1	85	0	0	0	1	2	0	1	1	2	0	1	0
1	2	1	2	2	10	2	2	30	30	2	1	2		1	0	0	0	1	0	0	0	0	1	0	0	0	0	0	0	0	4	10	0	1	0	1	86	0	0	0	1	1	0	0	0	1	1	1	0
1	4	1	3	2	1	3	2	17	17	1	1	2	0	0	0	0	0	0	0	0	0	0	0	0	0	0	0	0	0	0	10	4	1	0	1	0	72	0	0	0	0	0	3	0	2	0	0	3	1
1	3	1	2	1	1.5	3	2	18	18	1	2	2	0	0	0	0	0	0	1	0	0	0	0	0	0	0	1	0	0	0	5	6	0	0	0	0	69	0	0	0	0	1	2	1	1	0	0	0	0
2	5	1	1	1	1.5	3	2	20	20	1	1	2	0	0	0	0	0	0	0	0	0	0	0	1	0	0	0	0	0	0	5	0	0	0	0	0	74	0	0	0	0	0	0	0	0	0	0	0	3
1	1	1	3	1	1	3	2	21	21	1	1	2	0	0	0	0	0	0	0	0	0	0	0	0	0	0	0	0	0	0	2	4	0	0	0	0	60	0	0	0	0	0	1	0	0	0	0	0	1
1	5	1	2	2	1	3	2	22	22	1	1	2	0	0	0	0	0	0	0	0	0	0	0	1	0	0	0	0	0	0	7	1	0	0	0	0	66.7826086956522	0	0	0	0	0	1	0	0	0	3	1	0
1	3	1	3	2	1	3	2	22	22	1	1	2	0	0	0	0	0	0	0	0	0	0	0	0	0	0	0	0	0	0	1	4	0	0	0	0	96	0	0	0	0	1	0	0	0	0	1	0	0
1	1	1	3	2	4	3	2	22	22	1	1	2	0	0	0	0	0	0	0	0	0	0	0	0	0	0	0	0	0	0	8	4	1	0	1	0	93	0	0	0	1	0	2	0	1	0	0	3	1
1	1	1	3	2	4	3	2	22	22	1	1	2	0	0	0	0	0	0	0	0	0	0	0	0	0	0	0	0	0	0	8	3	1	0	1	0	93	0	0	0	1	0	2	0	1	0	0	3	1
1	4	1	3	2	5	2	2	22	22	1	2	1	0	1	0	0	0	0	0	0	0	0	0	0	0	0	0	0	0	0	8	12	1	2	1	1	59	0	0	0	1	2	1	1	2	3	1	2	1
1	6	1	2	2	.75	3	2	23	23	1	1	2	0	0	0	0	0	0	0	0	0	0	0	0	0	0	0	0	0	0	5	2	0	0	0	0	70	0	0	0	0	0	1	0	0	0	1	1	2
1	5	1	2	1	1.5	1	2	23	23	1	1	2	0	0	0	0	0	0	1	0	0	0	0	0	0	0	0	0	0	0	6	0	0	0	0	0	71	0	0	0	0	0	2	0	1	0	0	0	0
4	4	1	3	2	1	3	2	23	23	1	1	2	0	0	0	0	0	0	0	0	0	0	0	0	0	0	0	0	0	0	2	2	0	0	0	0	94	0	0	0	0	2	0	0	0	0	0	0	0
1	2	1	1	2	5	2	2	23	23	1	1	2	0	0	0	0	0	0	0	0	0	0	0	0	0	0	0	0	1	0	12	12	2	2	1	1	60	0	0	0	2	0	3	2	1	3	2	2	1
1	4	1	3	2	3	3	2	24	24	1	1	2	0	0	1	1	0	0	0	0	0	0	0	0	0	0	0	0	0	0	0	4	0	0	0	0	96	0	0	0	0	0	0	0	0	0	0	0	0
1	5	1	2	2	4	3	2	24	24	1	1	2	0	0	0	0	1	0	0	0	0	0	1	1	0	0	0	1	0	0	6	3	0	0	0	0	89	0	0	0	1	0	0	0	3	0	0	2	0
1	1	1	3	1	1	3	2	24	24	1	1	2	0	0	0	0	1	0	0	0	0	0	1	0	0	0	0	0	0	0	8	5	1	0	1	0	76	0	0	0	2	0	0	0	1	0	2	2	0
2	6	1	3	4	2	1	2	25	25	1	1	2			0	0	0	0	0	0	0	0	0	0	0	0	0	0	0	0	7	3	0	0	0	0	81	0	0	0	0	2	2	0	1	0	0	1	1
1	6	1	2	2	3	3	2	25	25	1	1	2	0	0	0	0	0	0	0	0	0	0	0	0	0	0	0	0	0	0	6	2	0	0	0	0	67	0	0	0	1	0	2	0	0	0	0	1	0
2	6	1	2	2	1	3	2	25	25	1	1	2	0	0	0	0	0	0	0	0	0	0	0	0	0	0	0	0	0	0	5	0	0	0	0	0	72	0	0	0	0	0	2	0	0	0	0	0	0
1	3	1	3	2	6	3	2	25	25	1	2	2	0	0	0	0	0	0	1	0	0	0	0	0	0	0	0	1	0	0	19	17	2	2	1	1	76	0	0	0	3	3	3	2	3	2	1	3	3
1	2	1	2	2	3	2	2	25	25	1	2	2	0	0	0	0	0	0	0	0	0	0	0	1	0	0	0	0	0	0	15	14	2	2	1	1	61	0	0	0	1	1	1	2	3	2	3	2	2
1	4	1	1	2	4	2	2	25	25	1	1	2	0	0	0	0	0	0	1	0	0	0	0	1	0	0	0	0	0	0	15	11	2	2	1	1	64	0	0	0	1	0	3	1	1	3	2	2	3
1	3	1	1	2	2	2	2	25	25	1	1	1	0	0	0	0	0	0	0	0	0	0	0	0	0	0	0	0	0	0	14	13	2	2	1	1	60	0	0	0	1	2	3	1	2	3	3	2	2
1	1	1	1	2	3	2	2	25	25	1	1	2	0	0	0	0	0	0	0	0	0	0	0	0	0	0	1	0	0	0	11	13	2	2	1	1	65	0	0	0	2	1	2	2	2	2	2	1	2
1	2	1	1	2	4	2	2	25	25	1	1	1	0	0	0	0	0	0	0	0	0	0	0	0	0	0	0	0	0	0	10	11	1	2	1	1	63	0	0	0	1	2	3	1	1	3	2	1	3
1	5	1	1	2	2.5	3	2	26	26	1	2	2	0	0	0	0	0	0	0	0	0	0	0	0	0	0	0	0	0	0	7	1	0	0	0	0	69	0	0	0	1	0	1	0	1	0	0	0	0
2	5	1	2	2	2	3	2	26	26	1	1	2	0	0	0	0	0	0	1	0	0	0	0	1	0	0	0	0	0	0	9	3	1	0	1	0	96	0	0	0	1	0	3	0	3	0	0	0	0
1	4	1	3	2	1	3	2	26	26	1	1	2	0	0	0	0	0	0	0	0	0	0	0	0	0	0	0	0	0	0	9	10	1	1	1	1	91	0	0	0	0	1	0	0	3	0	3	3	0
1	2	1	3	2	6	3	2	28	28	1	1	2	0	0	0	0	1	0	0	0	0	0	1	1	0	0	1	0	0	0	10	1	1	0	1	0	71	0	0	0	0	0	2	0	1	0	1	0	2
1	4	1	3	2	1	3	2	28	28	1	2	2	0	0	0	0	0	0	0	0	0	0	0	0	0	0	0	0	0	0	9	8	1	1	1	1	46	0	0	0	3	0	1	0	2	0	0	2	0
1	3	1	1	1	.75	3	2	30	30	1	1	2	0	0	0	0	0	0	0	0	1	0	0	1	0	0	0	0	0	0	4	0	0	0	0	0	68	0	0	0	0	0	0	0	1	0	0	0	0
1	1	1	1	2	2	2	1	17	17	2	1	1	0	0	0	0	0	0	0	0	0	0	0	0	0	0	0	0	0	0	12	9	2	1	1	1	67	0	0	0	2	1	3	1	1	3	1	1	2
1	3	1	2	3	1	2	1	18	18	2	1	1			0	0	0	0	0	0	0	0	0	0	0	0	0	0	0	0	11	10	2	1	1	1	85	0	0	0	2	2	2	1	2	1	2	1	1
2	5	1	2	2	1	2	1	18	18	2	2	2	0	0	0	0	0	0	0	0	0	0	0	0	0	0	0	0	0	0	2	2	0	0	0	0	75	0	0	0	0	0	0	0	1	0	1	2	0
1	2	1	1	1	2	3	1	18	18	2	1	1	0	0	0	0	0	0	0	0	0	0	0	0	0	0	0	0	0	0	10	12	1	2	1	1	68	0	0	0	1	2	1	0	1	3	1	2	2
2	2	1	3	2	3	3	1	19	19	2	1	1	0	0	0	0	0	0	0	0	0	0	0	1	0	0	0	0	0	0	12	12	2	2	1	1	61	0	0	0	2	0	2	0	1	3	3	2	2
1	2	1	1	2	2	2	1	19	19	2	2	1	0	0	0	0	0	0	0	0	0	0	0	0	0	0	0	0	0	0	10	11	1	2	1	1	66	0	0	0	1	0	2	1	3	3	1	2	2
1	1	1	3	2	2	2	1	20	20	2	2	2			0	0	0	0	0	0	0	0	0	0	0	0	0	0	0	0	13	6	2	0	1	0	87	0	0	0	1	1	2	1	2	1	1	1	2
1	3	1	2	3	1	4	1	20	20	2	1	2			0	0	0	0	0	0	0	0	0	0	0	0	0	0	0	0	11	5	2	0	1	0	86	0	0	0	1	1	2	1	2	1	2	1	1
1	1	1	2	2	1	3	1	20	20	2	1	2			0	0	0	0	1	0	0	0	0	0	0	0	0	0	0	0	8	1	1	0	1	0	83	0	0	0	0	0	0	0	3	0	3	0	2
1	4	1	2	3	1	2	1	20	20	2	1	2			0	0	0	0	0	0	0	0	0	0	0	0	0	0	0	0	14	12	2	2	1	1	86	0	0	0	1	2	2	2	2	1	3	1	1
1	2	1	2	2	1	2	1	20	20	2	1	2			0	0	0	0	0	0	0	0	0	1	0	0	0	0	0	0	10	11	1	2	1	1	81	0	0	0	0	1	2	1	1	2	3	2	1
1	4	1	3	1	4	2	1	20	20	2	1	1	0	0	0	0	0	0	0	0	0	0	0	1	0	0	0	0	0	0	14	12	2	2	1	1	58	0	0	0	1	0	2	1	2	3	3	2	2
2	4	1	2	1	2	2	1	20	20	2	1	1	0	0	0	0	0	0	0	0	0	0	0	1	0	1	0	0	0	0	11	11	2	2	1	1	57	0	0	0	1	2	3	0	3	3	1	1	0
1	3	1	2	3	1	2	1	21	21	2	1	1			0	0	0	0	0	0	0	0	0	0	0	0	0	0	0	0	8	8	1	1	1	1	84	0	0	0	1	2	1	1	1	0	2	1	1
1	2	1	2	2	1	3	1	21	21	2	1	2	0	0	0	0	0	0	0	0	0	0	0	0	0	0	0	0	0	0	10	2	1	0	1	0	71	0	0	0	3	0	2	0	1	0	0	1	1
2	4	1	1	1	4	2	1	21	21	2	1	1	0	1	0	0	0	0	0	0	0	0	0	1	0	0	0	0	0	0	15	12	2	2	1	1	57	0	0	0	1	1	2	1	2	3	3	2	2
2	3	1	1	2	4	2	1	21	21	2	1	1	0	0	0	0	0	0	0	0	0	0	0	1	0	0	0	0	0	0	15	10	2	1	1	1	57	0	0	0	2	1	3	1	2	2	1	2	2
1	4	1	2	3	1	3	1	22	22	2	1	2			0	0	0	0	0	0	0	0	0	0	0	0	0	0	0	0	8	3	1	0	1	0	85	0	0	0	1	0	2	0	1	0	1	1	1
1	5	1	2	3	1	2	1	22	22	2	1	2			0	0	0	0	0	0	0	0	0	0	0	0	0	0	0	0	11	7	2	0	1	0	87	0	0	0	1	1	1	1	2	2	2	1	2
2	4	1	2	2	2	4	1	22	22	2	2	1			0	0	0	0	0	0	0	0	0	1	0	0	0	0	0	0	10	4	1	0	1	0	85	0	0	0	1	0	2	0	1	1	3	0	1
1	4	1	2	3	1	3	1	22	22	2	1	2			0	0	0	0	0	0	0	0	0	0	0	0	0	0	0	0	10	10	1	1	1	1	85	0	0	0	1	2	2	2	1	0	2	1	2
1	3	1	3	2	2	2	1	22	22	2	1	2	0	0	0	0	0	0	0	0	0	0	0	0	0	0	0	0	0	0	15	14	2	2	1	1	62	0	0	0	2	1	2	2	3	3	1	3	3
1	2	1	1	2	2	4	1	22	22	2	1	1	0	1	0	0	0	0	0	0	0	0	1	1	0	0	0	0	0	0	14	13	2	2	1	1	64	0	0	0	2	2	3	2	2	3	0	2	2
1	2	1	3	3	2	2	1	22	22	2	2	2	0	0	0	0	0	0	0	0	0	0	0	0	0	0	0	0	0	0	12	11	2	2	1	1	65	0	0	0	2	1	3	2	1	3	2	2	2
1	1	1	1	1	2	2	1	22	22	2	1	2	0	0	0	0	0	0	1	0	1	0	1	0	0	0	0	0	0	0	14	10	2	1	1	1	60	0	0	0	2	1	3	1	1	2	3	1	2
2	3	1	1	2	1	2	1	22	22	2	1	2	0	0	0	0	0	0	0	0	0	0	0	1	0	0	0	0	0	0	13	11	2	2	1	1	61	0	0	0	1	2	2	0	1	3	2	2	2
1	4	1	2	1	1	2	1	22	22	2	1	2	0	0	0	0	0	0	1	0	0	0	0	0	0	0	0	0	0	0	14	11	2	2	1	1	64	0	0	0	1	2	2	0	2	3	1	2	3
2	4	1	1	2	5	2	1	22	22	2	1	2	0	0	0	0	0	0	0	0	1	0	0	0	0	0	0	0	0	0	13	10	2	1	1	1	59	0	0	0	2	2	2	0	2	3	1	1	2
2	4	1	1	2	2	2	1	22	22	2	1	1	0	0	0	0	0	0	0	0	1	0	0	1	0	0	0	0	0	0	11	9	2	1	1	1	56	0	0	0	2	1	1	0	2	3	1	1	2
1	3	1	2	2	1	4	1	23	23	2	1	2			0	0	0	0	0	0	0	0	0	0	0	0	0	0	0	0	8	9	1	1	1	1	84	0	0	0	0	3	1	2	2	1	1	1	2
2	6	1	2	2	9	3	1	23	23	2	1	2	0	0	0	0	0	0	0	0	0	0	0	0	0	0	0	0	0	0	3	4	0	0	0	0	71	0	0	0	1	1	1	1	0	0	0	1	0
1	2	1	1	2	4	2	1	23	23	2	1	1	0	1	0	0	0	0	0	0	1	0	0	0	0	0	0	0	0	0	11	12	2	2	1	1	66	0	0	0	1	1	2	1	1	3	1	1	2
1	3	1	2	2	3	4	1	23	23	2	1	1	0	0	0	0	0	0	0	0	0	0	0	1	0	0	0	0	0	0	15	13	2	2	1	1	62	0	0	0	2	2	3	1	3	3	1	2	2
2	4	1	1	2	3	2	1	23	23	2	1	1	0	0	0	0	0	0	0	0	0	0	0	0	0	0	0	0	0	0	15	13	2	2	1	1	63	0	0	0	1	2	3	0	1	3	2	1	2
1	4	1	2	2	1	2	1	24	24	2	1	2			0	0	0	0	0	0	0	0	0	0	0	0	0	0	0	0	3	8	0	1	0	1	54	0	0	0	0	3	0	1	0	0	2	1	1
1	5	1	2	2	1	2	1	24	24	2	1	2			0	0	0	0	0	0	1	0	0	0	0	0	0	0	0	0	10	7	1	0	1	0	86	0	0	0	1	2	2	0	1	0	1	2	2
2	4	1	3	1	3	2	1	24	24	2	1	1	0	0	0	0	0	0	0	0	0	0	0	1	0	0	0	0	0	0	11	12	2	2	1	1	60	0	0	0	1	2	3	1	1	2	1	1	1
1	4	1	2	2	2	2	1	24	24	2	1	1	0	0	0	0	0	0	1	0	1	0	0	1	0	0	0	0	0	0	13	10	2	1	1	1	62	0	0	0	1	0	2	1	2	3	2	1	2
2	4	1	2	1	3	3	1	24	24	2	1	1	0	0	0	0	0	0	0	0	0	0	0	0	0	1	0	0	0	0	11	10	2	1	1	1	58	0	0	0	1	1	3	0	2	3	1	2	1
2	4	1	1	2	3	2	1	24	24	2	1	1	0	0	0	0	0	0	0	0	1	0	0	0	0	0	0	0	0	0	13	9	2	1	1	1	62	0	0	0	1	1	2	0	3	3	3	2	2
2	5	1	2	4	3	2	1	25	25	2	1	2			0	0	0	0	1	0	0	0	0	0	0	1	1	0	0	0	7	1	0	0	0	0	86	0	0	0	1	0	2	0	1	0	0	1	1
1	4	1	1	1	3	2	1	25	25	2	1	2	0	0	0	0	0	0	0	0	0	0	0	0	0	0	0	0	0	0	13	11	2	2	1	1	66	0	0	0	2	1	3	1	1	3	2	1	2
1	4	1	2	1	2	2	1	25	25	2	1	1	0	0	0	0	0	0	1	0	0	0	0	0	0	0	0	0	0	0	11	10	2	1	1	1	66	0	0	0	1	1	3	0	2	2	1	3	2
1	3	1	3	1	6	2	1	26	26	2	2	2	0	0	0	0	0	0	1	1	0	0	0	0	0	0	0	1	0	0	8	11	1	2	1	1	65	0	0	0	3	1	2	0	2	0	0	2	1
1	5	1	2	2	5	2	1	27	27	2	1	2		1	0	0	0	1	0	0	0	0	0	0	0	0	0	0	0	0	9	2	1	0	1	0	90	0	0	0	3	1	2	0	1	0	0	1	1
1	1	1	1	1	7	2	1	45	45	2	1	2	0	3	0	0	1	0	1	1	0	0	0	1	0	0	0	0	0	0	13	8	2	1	1	1	76	0	0	0	2	3	3	0	3	0	0	1	1
1	3	1	2	2	1	4	1	18	18	1	2	2	0	0	0	0	0	0	0	0	1	0	0	0	0	0	0	0	0	0	7	7	0	0	0	0	96	0	0	0	1	0	1	0	1	0	2	1	0
1	3	1	2	2	1	4	1	18	18	1	2	2	0	0	0	0	0	0	0	0	0	0	0	0	0	0	0	0	0	0	7	7	0	0	0	0	96	0	0	0	1	0	1	0	1	0	2	1	0
1	1	1	1	2	2	3	1	20	20	1	1	2	0	0	0	0	0	0	0	0	0	0	0	0	0	0	0	0	0	0	3	7	0	0	0	0	76	0	0	0	0	0	2	0	0	0	0	2	0
1	1	1	3	1	2	2	1	20	20	1	1	2	0	0	0	0	0	0	1	0	0	0	0	1	0	1	0	0	0	0	4	3	0	0	0	0	68	0	0	0	0	0	1	0	1	0	0	1	0
1	2	1	2	1	1	2	1	20	20	1	1	2	0	0	0	0	0	0	1	0	0	0	0	0	0	0	0	0	0	0	12	10	2	1	1	1	58	0	0	0	2	1	2	1	2	1	1	2	0
1	5	1	1	2	1	2	1	21	21	1	1	2	0	0	0	0		0	0	0	0	0	0	1	0	0	0	0	0	0	3	0	0	0	0	0	71	0	0	0	0	0	0	0	1	0	0	0	0
1	4	1	2	1	1	4	1	21	21	1	1	2	0	0	0	0	0	0	0	0	0	0	0	0	0	0	0	0	0	0	10	3	1	0	1	0	64	0	0	0	1	1	1	0	2	0	2	2	1
1	3	1	2	1	4	4	1	22	22	1	1	2	0	0	0	0	0	0	0	0	0	0	0	1	0	0	0	0	0	0	4	6	0	0	0	0	71	0	0	0	0	2	1	0	0	0	0	0	0
1	5	1	3	2	1	3	1	24	24	1	1	2	0	0	0	0	0	0	0	0	0	0	0	0	0	0	0	0	0	0	3	5	0	0	0	0	79	0	0	0	0	0	0	0	0	0	1	2	0
1	1	1	1	1	6	4	1	24	24	1	1	2	0	0	0	0	1	0	0	0	0	0	1	1	0	0	0	1	0	0	4	6	0	0	0	0	87	0	0	0	0	1	0	0	0	0	3	2	0
1	4	1	3	2	3	3	1	24	24	1	1	2	0	0	0	0	0	0	0	0	0	0	0	0	0	0	0	0	0	0	0	4	0	0	0	0	96	0	0	0	0	0	0	0	0	0	0	0	0
2	2	1	1	1	3	2	1	24	24	1	1	1	0	0	0	0	0	0	1	0	0	0	0	0	0	0	0	0	0	0	12	12	2	2	1	1	62	0	0	0	2	2	3	2	3	3	2	1	1
2	3	1	1	1	4	3	1	24	24	1	1	1	0	0	0	0	0	0	1	0	0	0	0	0	0	0	0	0	0	0	14	11	2	2	1	1	68	0	0	0	2	0	1	2	2	2	2	2	2
2	6	1	2	3	1	1	1	25	25	1	1	2	0	0	0	0	0	0	0	0	0	0	0	0	0	0	1	0	0	0	9	3	1	0	1	0	89	0	0	0	1	0	1	0	1	1	1	2	1
1	3	1	1	3	4	2	1	25	25	1	1	2	0	0	0	0	0	0	0	0	0	0	1	0	0	0	0	0	0	0	14	12	2	2	1	1	60	0	0	0	2	2	3	1	1	3	1	1	3
3	6	1	2	2	3	2	1	25	25	1	1	2	0	0	0	0	0	0	0	0	0	0	0	0	0	0	1	0	0	0	14	14	2	2	1	1	96	0	0	0	0	3	3	2	0	0	3	3	3
1	6	1	2	3	5	2	1	27	27	1	2	2			0	0	0	0	1	0	0	0	0	0	0	0	0	0	0	0	11	11	2	2	1	1	86	0	0	0	1	1	1	1	1	2	2	2	2
1	7	1	2	2	8	4	1	35	35	1	1	2	0	0	0	0	0	0	0	0	0	0	0	1	0	0	1	0	0	0	5	3	0	0	0	0	80	0	0	0	0	0	1	0	1	0	0	1	0
[truncated: 70 more columns]
